# Supplementary material for: ﻿Four genera of the subfamily Opiinae Blanchard (Hymenoptera, Braconidae) new for Japan, with the description of two new species
Source: Zookeys. 2024 Jul 8;1206:207–29. doi: 10.3897/zookeys.1206.125662 (PMC11249849; doi:10.3897/zookeys.1206.125662)
Supplement: XML Treatment for Areotetes [file zookeys.1206.125662-treatment1.xml]

<!DOCTYPE tp:taxon-treatment
  PUBLIC "-//TaxonX//DTD Taxonomic Treatment Publishing DTD v0 20100105//EN" "tax-treatment-NSO.dtd">
<tp:taxon-treatment xmlns:tp="http://www.plazi.org/taxpub"><tp:treatment-meta><kwd-group><label>Taxon classification</label><kwd>
              <named-content content-type="kingdom">Animalia</named-content>
            </kwd><kwd>
              <named-content content-type="order">Hymenoptera</named-content>
            </kwd><kwd>
              <named-content content-type="family">Braconidae</named-content>
            </kwd></kwd-group><mixed-citation publication-type="journal"><person-group><name><surname>Han</surname><given-names>Yunjong</given-names></name><name><surname>van Achterberg</surname><given-names>Cornelis</given-names></name><name><surname>Kim</surname><given-names>Hyojoong</given-names></name></person-group><article-title>﻿Four genera of the subfamily <tp:taxon-name><tp:taxon-name-part taxon-name-part-type="subfamily">Opiinae</tp:taxon-name-part></tp:taxon-name> Blanchard (<tp:taxon-name><tp:taxon-name-part taxon-name-part-type="order">Hymenoptera</tp:taxon-name-part></tp:taxon-name>, <tp:taxon-name><tp:taxon-name-part taxon-name-part-type="family">Braconidae</tp:taxon-name-part></tp:taxon-name>) new for Japan, with the description of two new species</article-title><source>Zookeys</source><day>08</day><month>07</month><year>2024</year><volume>1206</volume><fpage>207</fpage><lpage>229</lpage><pub-id pub-id-type="doi">10.3897/zookeys.1206.125662</pub-id></mixed-citation></tp:treatment-meta><tp:nomenclature><label>﻿Genus</label><tp:taxon-name>
            <object-id xmlns:xlink="http://www.w3.org/1999/xlink" content-type="arpha" xlink:type="simple">7F350BBD-7179-5139-BAB3-A9A45C3FC693</object-id>
            <tp:taxon-name-part taxon-name-part-type="genus" reg="Areotetes">Areotetes</tp:taxon-name-part>
          </tp:taxon-name><tp:taxon-authority>van Achterberg &amp; Li, 2013</tp:taxon-authority><tp:nomenclature-citation-list><tp:nomenclature-citation><tp:taxon-name>
                <tp:taxon-name-part taxon-name-part-type="genus" reg="Areotetes">Areotetes</tp:taxon-name-part>
              </tp:taxon-name><comment>van Achterberg &amp; Li, 2013: 39–51. Type species (by original designation): <tp:taxon-name><tp:taxon-name-part taxon-name-part-type="genus" reg="Areotetes">Areotetes</tp:taxon-name-part><tp:taxon-name-part taxon-name-part-type="species" reg="carinuliferus">carinuliferus</tp:taxon-name-part></tp:taxon-name> Li &amp; van Achterberg, 2013.</comment></tp:nomenclature-citation></tp:nomenclature-citation-list></tp:nomenclature><tp:treatment-sec sec-type="diagnosis" id="SECID0EOIAC"><title>Diagnosis.</title><p>Basal carina of inner side of hind tibia long and slightly sinuate (Fig. <xref ref-type="fig" rid="F2">10</xref>); occipital carina present laterally; hypoclypeal depression distinct (Fig. <xref ref-type="fig" rid="F2">7</xref>); clypeus obtuse and truncate ventrally; malar sulcus absent; mandible normal and triangular; pronope absent and obsolescent (Fig. <xref ref-type="fig" rid="F2">8</xref>); precoxal sulcus finely crenulate or smooth (Fig. <xref ref-type="fig" rid="F2">4</xref>); medio-posterior depression of mesoscutum rather small or absent (Fig. <xref ref-type="fig" rid="F2">5</xref>); areola of propodeum distinct and with medio-longitudinal carina (Fig. <xref ref-type="fig" rid="F2">9</xref>); second submarginal cell of fore wing elongated (Fig. <xref ref-type="fig" rid="F2">2</xref>); vein m-cu of fore wing postfurcal; ovipositor sheath with very long setae (Fig. <xref ref-type="fig" rid="F2">6</xref>).</p></tp:treatment-sec><tp:treatment-sec sec-type="distribution" id="SECID0EUJAC"><title>Distribution.</title><p>Palaearctic [China, Japan (new record), South Korea] and Oriental (China).</p></tp:treatment-sec><tp:treatment-sec sec-type="biology" id="SECID0EZJAC"><title>Biology.</title><p>Unknown.</p><sec sec-type="﻿Key to species of the genus Areotetes van Achterberg &amp; Li" id="SECID0E5JAC"><title>﻿Key to species of the genus <italic><tp:taxon-name><tp:taxon-name-part taxon-name-part-type="genus" reg="Areotetes">Areotetes</tp:taxon-name-part></tp:taxon-name></italic> van Achterberg &amp; Li</title><p>Notes: Modified after <xref ref-type="bibr" rid="B4">Li et al. (2013)</xref>, with <italic><tp:taxon-name><tp:taxon-name-part taxon-name-part-type="genus" reg="Opius">Opius</tp:taxon-name-part><tp:taxon-name-part taxon-name-part-type="species" reg="nepalensis">nepalensis</tp:taxon-name-part></tp:taxon-name></italic> Fischer, <italic><tp:taxon-name><tp:taxon-name-part taxon-name-part-type="genus" reg="Utetes">Utetes</tp:taxon-name-part><tp:taxon-name-part taxon-name-part-type="species" reg="laevigatus">laevigatus</tp:taxon-name-part></tp:taxon-name></italic> Weng &amp; Chen and the species described in this paper added.</p><table-wrap content-type="key" position="anchor" orientation="portrait"><table id="TID0EAFAC" rules="all"><tbody><tr><td rowspan="1" colspan="1">1</td><td rowspan="1" colspan="1">Medio-posterior depression of mesoscutum absent; antenna of ♀ without white apical band; second metasomal tergite smooth; face dark brown or blackish</td><td rowspan="1" colspan="1">
                      <bold>2</bold>
                    </td></tr><tr><td rowspan="1" colspan="1">–</td><td rowspan="1" colspan="1">Medio-posterior depression of mesoscutum present, but small; antenna of ♀ with white apical or subapical band; second tergite distinctly costate-striate medially; face yellowish-brown or pale yellowish</td><td rowspan="1" colspan="1">
                      <bold>3</bold>
                    </td></tr><tr><td rowspan="1" colspan="1">2</td><td rowspan="1" colspan="1">Length of mesosoma 1.4–1.5× its height; propodeum without a medio-longitudinal carina posteriorly; hind femur 5.0–5.4× longer than its maximum width; vein 3-SR of fore wing 2.3–2.4× longer than vein 2-SR; [first metasomal tergite at least partly smooth and shiny]</td><td rowspan="1" colspan="1">
                      <bold><italic><tp:taxon-name><tp:taxon-name-part taxon-name-part-type="genus" reg="Areotetes">A.</tp:taxon-name-part><tp:taxon-name-part taxon-name-part-type="species" reg="carinuliferus">carinuliferus</tp:taxon-name-part></tp:taxon-name></italic> Li &amp; van Achterberg, 2013</bold>
                    </td></tr><tr><td rowspan="1" colspan="1">–</td><td rowspan="1" colspan="1">Length of mesosoma about 1.7× its height; propodeum with a medio-longitudinal carina posteriorly; hind femur about 4.0× longer than its maximum width; vein 3-SR of fore wing about twice longer than vein 2-SR</td><td rowspan="1" colspan="1">
                      <bold><italic><tp:taxon-name><tp:taxon-name-part taxon-name-part-type="genus" reg="Areotetes">A.</tp:taxon-name-part><tp:taxon-name-part taxon-name-part-type="species" reg="laevigatus">laevigatus</tp:taxon-name-part></tp:taxon-name></italic> (Weng &amp; Chen, 2005)</bold>
                    </td></tr><tr><td rowspan="1" colspan="1">3</td><td rowspan="1" colspan="1">Vein 3-SR of fore wing about 1.7× longer than vein 2-SR and nearly straight; head dorsally (except stemmaticum and its surroundings) yellow; apical third of antenna of ♂ pale yellowish; pterostigma comparatively wide and short</td><td rowspan="1" colspan="1">
                      <bold><italic><tp:taxon-name><tp:taxon-name-part taxon-name-part-type="genus" reg="Areotetes">A.</tp:taxon-name-part><tp:taxon-name-part taxon-name-part-type="species" reg="albiferus">albiferus</tp:taxon-name-part></tp:taxon-name></italic> Li &amp; van Achterberg, 2013</bold>
                    </td></tr><tr><td rowspan="1" colspan="1">–</td><td rowspan="1" colspan="1">Vein 3-SR of fore wing 2.2–2.7× longer than vein 2-SR and weakly curved; head dorsally (except orbita) dark brown; apical third of antenna of ♂ dark brown; pterostigma comparatively narrow and longer</td><td rowspan="1" colspan="1">
                      <bold>4</bold>
                    </td></tr><tr><td rowspan="1" colspan="1">4</td><td rowspan="1" colspan="1">Vein r of fore wing emanating from basal 0.2 of pterostigma (Fig. <xref ref-type="fig" rid="F2">2</xref>); vein m-cu of fore wing distinctly converging towards vein 1-M posteriorly; [pedicel and third antennal segment yellowish; first metasomal tergite 1.6× longer than its apical width; length of hind femur 4.7× its maximum width]</td><td rowspan="1" colspan="1">
                      <bold><italic><tp:taxon-name><tp:taxon-name-part taxon-name-part-type="genus" reg="Areotetes">A.</tp:taxon-name-part><tp:taxon-name-part taxon-name-part-type="species" reg="convergens">convergens</tp:taxon-name-part></tp:taxon-name></italic> Han &amp; van Achterberg, sp. nov.</bold>
                    </td></tr><tr><td rowspan="1" colspan="1">–</td><td rowspan="1" colspan="1">Vein r of fore wing emanating from basal 0.3 of pterostigma; vein m-cu of fore wing subparallel with vein 1-M posteriorly</td><td rowspan="1" colspan="1">
                      <bold>5</bold>
                    </td></tr><tr><td rowspan="1" colspan="1">5</td><td rowspan="1" colspan="1">Second metasomal tergite smooth (except for some indistinct striae medio-anteriorly); hind femur about 5.0× longer than its maximum width; vein 3-SR of fore wing about 2.2× longer than vein 2-SR; face more or less brownish; first tergite 1.6× longer than its apical width; apical antennal segments of ♀ ivory (but according to original description apical segments may be blackish); pedicel yellow and third antennal segment brown</td><td rowspan="1" colspan="1">
                      <bold><italic><tp:taxon-name><tp:taxon-name-part taxon-name-part-type="genus" reg="Areotetes">A.</tp:taxon-name-part><tp:taxon-name-part taxon-name-part-type="species" reg="nepalensis">nepalensis</tp:taxon-name-part></tp:taxon-name></italic> (Fischer, 1966), comb. nov.</bold>
                    </td></tr><tr><td rowspan="1" colspan="1">–</td><td rowspan="1" colspan="1">Second tergite finely to moderately striate or costate-striate medially; hind femur about 4.0× longer than its maximum width; vein 3-SR of fore wing about 2.5× longer than vein 2-SR; face largely yellowish; first tergite 1.4× longer than its apical width; apical antennal segments of ♀ brownish; pedicel and third antennal segment brown</td><td rowspan="1" colspan="1">
                      <bold><italic><tp:taxon-name><tp:taxon-name-part taxon-name-part-type="genus" reg="Areotetes">A.</tp:taxon-name-part><tp:taxon-name-part taxon-name-part-type="species" reg="striatiferus">striatiferus</tp:taxon-name-part></tp:taxon-name></italic> Li &amp; van Achterberg, 2013</bold>
                    </td></tr></tbody></table></table-wrap></sec></tp:treatment-sec><tp:treatment-sec><!--Section generated to contain objects referenced in tp:taxon-treatment.--><fig id="F2" position="float" orientation="portrait"><object-id xmlns:xlink="http://www.w3.org/1999/xlink" content-type="doi" xlink:type="simple">10.3897/zookeys.1206.125662.figures2-13</object-id><object-id xmlns:xlink="http://www.w3.org/1999/xlink" content-type="arpha" xlink:type="simple">0B2ED077-D3BD-55A1-A618-05612ADB5B43</object-id><label>Figures 2–13.</label><caption><p><italic><tp:taxon-name><tp:taxon-name-part taxon-name-part-type="genus" reg="Areotetes">Areotetes</tp:taxon-name-part><tp:taxon-name-part taxon-name-part-type="species" reg="convergens">convergens</tp:taxon-name-part></tp:taxon-name></italic> Han &amp; van Achterberg, sp. nov., holotype, ♀, Japan. <bold>2</bold> fore wing <bold>3</bold> hind wing <bold>4</bold> mesosoma lateral <bold>5</bold> mesosoma and head dorsal <bold>6</bold> metasoma dorsal <bold>7</bold> head anterior <bold>8</bold> head dorsal <bold>9</bold> propodeum dorsal <bold>10</bold> hind leg inner side <bold>11</bold> metasoma and ovipositor sheath lateral <bold>12</bold> antenna <bold>13</bold> apex of antenna. The arrow indicates carina on inner side of hind tibia.</p></caption><graphic xmlns:xlink="http://www.w3.org/1999/xlink" xlink:href="zookeys-1206-207_article-125662__-g002.jpg" position="float" orientation="portrait" xlink:type="simple" id="oo_1087391.jpg"><uri content-type="original_file" xlink:type="simple">https://binary.pensoft.net/fig/1087391</uri></graphic></fig></tp:treatment-sec><ref-list><ref id="B4"><mixed-citation xmlns:xlink="http://www.w3.org/1999/xlink" xlink:type="simple"><person-group><name name-style="western"><surname>Li</surname><given-names>X-Y</given-names></name><name name-style="western"><surname>van Achterberg</surname><given-names>C</given-names></name><name name-style="western"><surname>Tan</surname><given-names>J-C</given-names></name></person-group> (<year>2013</year>) <article-title>Revision of the subfamily <tp:taxon-name><tp:taxon-name-part taxon-name-part-type="subfamily">Opiinae</tp:taxon-name-part></tp:taxon-name> (<tp:taxon-name><tp:taxon-name-part taxon-name-part-type="order">Hymenoptera</tp:taxon-name-part></tp:taxon-name>, <tp:taxon-name><tp:taxon-name-part taxon-name-part-type="family">Braconidae</tp:taxon-name-part></tp:taxon-name>) from Hunan (China), including thirty-six new species and two new genera.</article-title><source>ZooKeys</source><volume>268</volume>: <fpage>1</fpage>–<lpage>186</lpage>. <ext-link xlink:href="10.3897/zookeys.326.5911" ext-link-type="doi" xlink:type="simple">https://doi.org/10.3897/zookeys.326.5911</ext-link></mixed-citation></ref></ref-list></tp:taxon-treatment>
