# Supplementary material for: ﻿Four genera of the subfamily Opiinae Blanchard (Hymenoptera, Braconidae) new for Japan, with the description of two new species
Source: Zookeys. 2024 Jul 8;1206:207–29. doi: 10.3897/zookeys.1206.125662 (PMC11249849; doi:10.3897/zookeys.1206.125662)
Supplement: XML Treatment for Areotetes convergens [file zookeys.1206.125662-treatment2.xml]

<!DOCTYPE tp:taxon-treatment
  PUBLIC "-//TaxonX//DTD Taxonomic Treatment Publishing DTD v0 20100105//EN" "tax-treatment-NSO.dtd">
<tp:taxon-treatment xmlns:tp="http://www.plazi.org/taxpub"><tp:treatment-meta><kwd-group><label>Taxon classification</label><kwd>
              <named-content content-type="kingdom">Animalia</named-content>
            </kwd><kwd>
              <named-content content-type="order">Hymenoptera</named-content>
            </kwd><kwd>
              <named-content content-type="family">Braconidae</named-content>
            </kwd></kwd-group><mixed-citation publication-type="journal"><person-group><name><surname>Han</surname><given-names>Yunjong</given-names></name><name><surname>van Achterberg</surname><given-names>Cornelis</given-names></name><name><surname>Kim</surname><given-names>Hyojoong</given-names></name></person-group><article-title>﻿Four genera of the subfamily <tp:taxon-name><tp:taxon-name-part taxon-name-part-type="subfamily">Opiinae</tp:taxon-name-part></tp:taxon-name> Blanchard (<tp:taxon-name><tp:taxon-name-part taxon-name-part-type="order">Hymenoptera</tp:taxon-name-part></tp:taxon-name>, <tp:taxon-name><tp:taxon-name-part taxon-name-part-type="family">Braconidae</tp:taxon-name-part></tp:taxon-name>) new for Japan, with the description of two new species</article-title><source>Zookeys</source><day>08</day><month>07</month><year>2024</year><volume>1206</volume><fpage>207</fpage><lpage>229</lpage><pub-id pub-id-type="doi">10.3897/zookeys.1206.125662</pub-id></mixed-citation></tp:treatment-meta><tp:nomenclature><label>﻿</label><tp:taxon-name>
            <object-id xmlns:xlink="http://www.w3.org/1999/xlink" content-type="arpha" xlink:type="simple">4EE7935C-2F20-57D6-B0C3-F91285A46763</object-id>
            <tp:taxon-name-part taxon-name-part-type="genus" reg="Areotetes">Areotetes</tp:taxon-name-part>
            <tp:taxon-name-part taxon-name-part-type="species" reg="convergens">convergens</tp:taxon-name-part>
            <object-id xmlns:xlink="http://www.w3.org/1999/xlink" content-type="zoobank" xlink:type="simple">https://zoobank.org/CD30248E-A76B-41C0-878E-D42F3F1BE68A</object-id>
          </tp:taxon-name><tp:taxon-authority>Han &amp; van Achterberg</tp:taxon-authority><tp:taxon-status xmlns:xlink="http://www.w3.org/1999/xlink" xlink:type="simple">sp. nov.</tp:taxon-status><xref ref-type="fig" rid="F1">Figs 1</xref><xref ref-type="fig" rid="F2">, 2–13</xref></tp:nomenclature><tp:treatment-sec sec-type="type material" id="SECID0EQDAE"><title>Type material.</title><p><bold><italic>Holotype</italic></bold>, ♀ (<named-content xmlns:xlink="http://www.w3.org/1999/xlink" content-type="dwc:institutional_code" xlink:title="Osaka Museum of Natural History" xlink:href="http://grbio.org/institution/osaka-museum-natural-history-1" xlink:type="simple">OMNH</named-content>), “Japan (Ryuku): Oganeku, Yamato, Amamioshima Island, Kagoshima, <named-content xmlns:xlink="http://www.w3.org/1999/xlink" content-type="dwc:verbatimCoordinates" xlink:type="simple"><named-content content-type="geo-json" specific-use="{&#34;type&#34;:&#34;Point&#34;,&#34;coordinates&#34;:[129.344100,28.359300]}" id="NCID0EDEAE" xlink:type="simple">28.3593°N, 129.3441°E</named-content></named-content>, 25.v.–15.vi.2019, MT [=Malaise trap], A. Yoshikawa &amp; Shunpei Fujie leg., <named-content xmlns:xlink="http://www.w3.org/1999/xlink" content-type="dwc:institutional_code" xlink:title="Osaka Museum of Natural History" xlink:href="http://grbio.org/institution/osaka-museum-natural-history-1" xlink:type="simple">OMNH</named-content>”.</p></tp:treatment-sec><tp:treatment-sec sec-type="diagnosis" id="SECID0ENEAE"><title>Diagnosis.</title><p>Antenna of ♀ with white band (Figs <xref ref-type="fig" rid="F1">1</xref>, <xref ref-type="fig" rid="F2">12</xref>, <xref ref-type="fig" rid="F2">13</xref>; apical sixth segments); second metasomal tergite largely smooth except faintly striate-rugose medio-basally; clypeus 2.3× wider than its maximum height; pronope transverse elliptical; vein r of fore wing emanating from basal 0.2 of pterostigma (Fig. <xref ref-type="fig" rid="F2">2</xref>); vein m-cu of fore wing distinctly converging towards vein 1-M posteriorly; vein 3-SR of fore wing 2.4× longer than vein 2-SR and curved downward (Fig. <xref ref-type="fig" rid="F2">2</xref>); propodeum largely shiny and smooth but with a long medio-longitudinal carina and two diverging oblique carinae and area behind carinae with distinct areola (Fig. <xref ref-type="fig" rid="F2">9</xref>); setose part of ovipositor sheath about as long as first tergite (Fig. <xref ref-type="fig" rid="F2">11</xref>).</p></tp:treatment-sec><tp:treatment-sec sec-type="description" id="SECID0EPFAE"><title>Description.</title><p>Holotype, female; length of body 1.6 mm, of fore wing 1.9 mm.</p><fig id="F1" position="float" orientation="portrait"><object-id xmlns:xlink="http://www.w3.org/1999/xlink" content-type="doi" xlink:type="simple">10.3897/zookeys.1206.125662.figure1</object-id><object-id xmlns:xlink="http://www.w3.org/1999/xlink" content-type="arpha" xlink:type="simple">9B51B7FE-D04A-5C9D-AC77-2EB2C72DD613</object-id><label>Figure 1.</label><caption><p><italic><tp:taxon-name><tp:taxon-name-part taxon-name-part-type="genus" reg="Areotetes">Areotetes</tp:taxon-name-part><tp:taxon-name-part taxon-name-part-type="species" reg="convergens">convergens</tp:taxon-name-part></tp:taxon-name></italic> Han &amp; van Achterberg, sp. nov., holotype, ♀, Japan, habitus, lateral.</p></caption><graphic xmlns:xlink="http://www.w3.org/1999/xlink" xlink:href="zookeys-1206-207_article-125662__-g001.jpg" position="float" orientation="portrait" xlink:type="simple" id="oo_1087390.jpg"><uri content-type="original_file" xlink:type="simple">https://binary.pensoft.net/fig/1087390</uri></graphic></fig><p><bold><italic>Head</italic>.</bold> Antenna with 20 segments, 1.4× longer than body (Fig. <xref ref-type="fig" rid="F2">12</xref>); third segment 4.3× longer than its width and 1.3× longer than fourth segment, subapical segments 2.5× longer than its width; eye 2.9× longer than temple in dorsal view (Fig. <xref ref-type="fig" rid="F2">8</xref>); vertex, frons and occiput smooth and glabrous; face smooth and sparsely long setose (Fig. <xref ref-type="fig" rid="F2">7</xref>); clypeus 2.3× wider than its maximum height; clypeus shiny, smooth, remotely setose, and rather flat in lateral view, ventral margin of clypeus concave; hypoclypeal depression present; maxillary palp nearly 0.9× as long as height of head; malar sulcus absent; occipital carina interrupted dorsally (Fig. <xref ref-type="fig" rid="F2">8</xref>); mandible gradually widened basally, moderately setose and slightly twisted in lateral view without acute basal lamella (Figs <xref ref-type="fig" rid="F2">4</xref>, <xref ref-type="fig" rid="F2">7</xref>).</p><p><bold><italic>Mesosoma</italic>.</bold> Mesosoma 1.4× longer than its height (Fig. <xref ref-type="fig" rid="F2">4</xref>); pronope distinct, elliptical (Fig. <xref ref-type="fig" rid="F2">5</xref>); pronotum smooth and sparsely setose along anterior and lateral margin; pronotal side and propleuron smooth and glabrous (Fig. <xref ref-type="fig" rid="F2">4</xref>), but smooth transverse carina present ventro-posteriorly; mesopleuron largely smooth and glabrous, but precoxal sulcus crenulate medially, medium-sized and oblique; epicnemial area smooth; mesopleural sulcus smooth; mesosternum smooth and moderately setose; anterior groove of metapleuron smooth, remaining area shiny, smooth and densely setose dorso-anteriorly and ventrally; notauli absent on mesoscutal disc, but a pair of crenulate impressions present anteriorly (Fig. <xref ref-type="fig" rid="F2">5</xref>); medio-posterior depression of mesoscutum round and shallow; mesoscutum shiny, smooth and sparsely setose; scutellar sulcus narrow and densely crenulate; scutellum smooth and rather flat in lateral view; propodeum smooth, but with a long medio-longitudinal carina and two diverging oblique two transverse carinae and area behind carinae with areola distinct (Fig. <xref ref-type="fig" rid="F2">9</xref>).</p><fig id="F2" position="float" orientation="portrait"><object-id xmlns:xlink="http://www.w3.org/1999/xlink" content-type="doi" xlink:type="simple">10.3897/zookeys.1206.125662.figures2-13</object-id><object-id xmlns:xlink="http://www.w3.org/1999/xlink" content-type="arpha" xlink:type="simple">0B2ED077-D3BD-55A1-A618-05612ADB5B43</object-id><label>Figures 2–13.</label><caption><p><italic><tp:taxon-name><tp:taxon-name-part taxon-name-part-type="genus" reg="Areotetes">Areotetes</tp:taxon-name-part><tp:taxon-name-part taxon-name-part-type="species" reg="convergens">convergens</tp:taxon-name-part></tp:taxon-name></italic> Han &amp; van Achterberg, sp. nov., holotype, ♀, Japan. <bold>2</bold> fore wing <bold>3</bold> hind wing <bold>4</bold> mesosoma lateral <bold>5</bold> mesosoma and head dorsal <bold>6</bold> metasoma dorsal <bold>7</bold> head anterior <bold>8</bold> head dorsal <bold>9</bold> propodeum dorsal <bold>10</bold> hind leg inner side <bold>11</bold> metasoma and ovipositor sheath lateral <bold>12</bold> antenna <bold>13</bold> apex of antenna. The arrow indicates carina on inner side of hind tibia.</p></caption><graphic xmlns:xlink="http://www.w3.org/1999/xlink" xlink:href="zookeys-1206-207_article-125662__-g002.jpg" position="float" orientation="portrait" xlink:type="simple" id="oo_1087391.jpg"><uri content-type="original_file" xlink:type="simple">https://binary.pensoft.net/fig/1087391</uri></graphic></fig><p><bold><italic>Wings</italic>.</bold> Fore wing (Fig. <xref ref-type="fig" rid="F2">2</xref>): Pterostigma narrow elongate triangular, and gradually narrowed apically; vein r very short, angled with vein 3-SR and emanating from basal; veins 1-M and 1-SR+M straight; vein 3-SR curved downward, vein 3-SR 2.7× longer than vein 2-SR and subparallel with vein 2-M apically; r:3-SR:SR1 = 5:71:109; vein SR1 curved upwards; vein m-cu distinctly postfurcal and distinctly converging to vein 1-M posteriorly; second submarginal cell elongated (Fig. <xref ref-type="fig" rid="F2">2</xref>); first subdiscal cell closed; vein CU1b present. Hind wing (Fig. <xref ref-type="fig" rid="F2">3</xref>): narrow; vein 1r-m 0.4× longer than vein 1-M; veins m-cu and 2-M absent.</p><p><bold><italic>Legs</italic>.</bold> Length of hind femur 4.7× its maximum width (Fig. <xref ref-type="fig" rid="F1">1</xref>); basal carina of inner side of hind tibia long and slightly sinuate (Figs <xref ref-type="fig" rid="F2">6</xref>, <xref ref-type="fig" rid="F2">10</xref>).</p><p><bold><italic>Metasoma</italic>.</bold> First metasomal tergite 1.6× longer than its apical width, its surface rugose and slightly convex medio-basally in lateral view (Figs <xref ref-type="fig" rid="F1">1</xref>, <xref ref-type="fig" rid="F2">11</xref>); dorsope absent; second metasomal suture obsolescent (Fig. <xref ref-type="fig" rid="F2">6</xref>); second tergite shiny, smooth but faintly striae-rugose anteriorly and with shallow pair of depressions medio-basally; following tergites shiny, smooth and posteriorly setose; setose part of ovipositor sheath 1.6× longer than first tergite and with very long setae (Fig. <xref ref-type="fig" rid="F2">11</xref>).</p><p><bold><italic>Colour</italic>.</bold> Body generally dark brown (Fig. <xref ref-type="fig" rid="F1">1</xref>); 6 apical segments of antenna, white; face, clypeus, mandible and pronotal side antero-ventrally, yellowish-brown; scape and basal fifth of antenna and legs, light yellowish; palpi, pale yellowish; pterostigma and vein of wings, light greyish-brown; wings, hyaline.</p></tp:treatment-sec><tp:treatment-sec sec-type="distribution" id="SECID0E5LAE"><title>Distribution.</title><p>Japan (Ryuku Islands).</p></tp:treatment-sec><tp:treatment-sec sec-type="biology" id="SECID0EDMAE"><title>Biology.</title><p>Unknown.</p></tp:treatment-sec><tp:treatment-sec sec-type="etymology" id="SECID0EIMAE"><title>Etymology.</title><p>From “con-” (Latin for together) and “vergo” (Latin for incline or turn toward) because of the posteriorly converging veins 1-M and m-cu of the fore wing.</p></tp:treatment-sec><tp:treatment-sec sec-type="remarks" id="SECID0ENMAE"><title>Remarks.</title><p>The new species belongs to the genus <italic><tp:taxon-name><tp:taxon-name-part taxon-name-part-type="genus" reg="Areotetes">Areotetes</tp:taxon-name-part></tp:taxon-name></italic> van Achterberg &amp; Li because it has a distinct carina on the inner side of the hind tibia, clypeus slightly concave ventrally with a thick ventral margin, and the propodeum with a long medio-longitudinal carina and a distinct areola. It does not run in the keys by <xref ref-type="bibr" rid="B4">Li et al. (2013)</xref> and <xref ref-type="bibr" rid="B8">Tobias (1998)</xref>. In <xref ref-type="bibr" rid="B2">Fischer (1972</xref>, <xref ref-type="bibr" rid="B3">1987</xref>) it runs to the subgenus <tp:taxon-name><tp:taxon-name-part taxon-name-part-type="genus" reg="Areotetes"/><tp:taxon-name-part taxon-name-part-type="subgenus" reg="Utetes">Utetes</tp:taxon-name-part></tp:taxon-name> Foerster and to <italic><tp:taxon-name><tp:taxon-name-part taxon-name-part-type="genus" reg="Opius">O.</tp:taxon-name-part><tp:taxon-name-part taxon-name-part-type="species" reg="kamikochiensis">kamikochiensis</tp:taxon-name-part></tp:taxon-name></italic> Fischer, 1963 from Japan and <italic><tp:taxon-name><tp:taxon-name-part taxon-name-part-type="genus" reg="Opius">O.</tp:taxon-name-part><tp:taxon-name-part taxon-name-part-type="species" reg="sanguanus">sanguanus</tp:taxon-name-part></tp:taxon-name></italic> Fischer, 1966 from Nepal, respectively.</p><p><italic><tp:taxon-name><tp:taxon-name-part taxon-name-part-type="genus" reg="Opius">Opius</tp:taxon-name-part><tp:taxon-name-part taxon-name-part-type="species" reg="kamikochiensis">kamikochiensis</tp:taxon-name-part></tp:taxon-name></italic> Fischer differs from the new species by having the first metasomal tergite about as long as wide apically (1.6× in <italic><tp:taxon-name><tp:taxon-name-part taxon-name-part-type="genus" reg="Areotetes">A.</tp:taxon-name-part><tp:taxon-name-part taxon-name-part-type="species" reg="convergens">convergens</tp:taxon-name-part></tp:taxon-name></italic>), vein 1-SR of fore wing comparatively long (short), antenna with 25 segments (20 segments), vein r of fore wing longer and emanating from near basal third of pterostigma (very short and from basal 0.2 of pterostigma) and pterostigma wider (narrower). <italic><tp:taxon-name><tp:taxon-name-part taxon-name-part-type="genus" reg="Opius">Opius</tp:taxon-name-part><tp:taxon-name-part taxon-name-part-type="species" reg="sanguanus">sanguanus</tp:taxon-name-part></tp:taxon-name></italic> Fischer differs from the new species as follows: vein m-cu of fore wing comparatively far postfurcal (narrowly postfurcal in <italic><tp:taxon-name><tp:taxon-name-part taxon-name-part-type="genus" reg="Areotetes">A.</tp:taxon-name-part><tp:taxon-name-part taxon-name-part-type="species" reg="convergens">convergens</tp:taxon-name-part></tp:taxon-name></italic>), pterostigma wider (narrower), vein r emanating from basal 0.3 of pterostigma (from 0.2 of pterostigma) and third antennal segment brown (yellow). Actually, it is much more similar to <italic><tp:taxon-name><tp:taxon-name-part taxon-name-part-type="genus" reg="Opius">O.</tp:taxon-name-part><tp:taxon-name-part taxon-name-part-type="species" reg="nepalensis">nepalensis</tp:taxon-name-part></tp:taxon-name></italic> Fischer, 1966 from Nepal to which it does not run in <xref ref-type="bibr" rid="B3">Fischer (1987)</xref> because of the weird choice of not considering variation between mesosoma 1.4 or 1.5× longer than height in lateral view; the few differences between both species are summarized in the key.</p></tp:treatment-sec><ref-list><ref id="B4"><mixed-citation xmlns:xlink="http://www.w3.org/1999/xlink" xlink:type="simple"><person-group><name name-style="western"><surname>Li</surname><given-names>X-Y</given-names></name><name name-style="western"><surname>van Achterberg</surname><given-names>C</given-names></name><name name-style="western"><surname>Tan</surname><given-names>J-C</given-names></name></person-group> (<year>2013</year>) <article-title>Revision of the subfamily <tp:taxon-name><tp:taxon-name-part taxon-name-part-type="subfamily">Opiinae</tp:taxon-name-part></tp:taxon-name> (<tp:taxon-name><tp:taxon-name-part taxon-name-part-type="order">Hymenoptera</tp:taxon-name-part></tp:taxon-name>, <tp:taxon-name><tp:taxon-name-part taxon-name-part-type="family">Braconidae</tp:taxon-name-part></tp:taxon-name>) from Hunan (China), including thirty-six new species and two new genera.</article-title><source>ZooKeys</source><volume>268</volume>: <fpage>1</fpage>–<lpage>186</lpage>. <ext-link xlink:href="10.3897/zookeys.326.5911" ext-link-type="doi" xlink:type="simple">https://doi.org/10.3897/zookeys.326.5911</ext-link></mixed-citation></ref><ref id="B8"><mixed-citation xmlns:xlink="http://www.w3.org/1999/xlink" xlink:type="simple"><person-group><name name-style="western"><surname>Tobias</surname><given-names>VI</given-names></name></person-group> (<year>1998</year>) <article-title><tp:taxon-name><tp:taxon-name-part taxon-name-part-type="subfamily">Alysiinae</tp:taxon-name-part></tp:taxon-name> (<tp:taxon-name><tp:taxon-name-part taxon-name-part-type="tribe">Dacnusini</tp:taxon-name-part></tp:taxon-name>) and <tp:taxon-name><tp:taxon-name-part taxon-name-part-type="subfamily">Opiinae</tp:taxon-name-part></tp:taxon-name>.</article-title> In: <person-group><name name-style="western"><surname>Ler</surname><given-names>PA</given-names></name></person-group> (<role>Ed.</role>) <issue-title>Keys to the Insects of Russian Far East.</issue-title><source>Vol. 4. <tp:taxon-name><tp:taxon-name-part taxon-name-part-type="order">Neuropteroidea</tp:taxon-name-part></tp:taxon-name>, <tp:taxon-name><tp:taxon-name-part taxon-name-part-type="order">Mecoptera</tp:taxon-name-part></tp:taxon-name>, <tp:taxon-name><tp:taxon-name-part taxon-name-part-type="order">Hymenoptera</tp:taxon-name-part></tp:taxon-name> 3. Dal’nauka, Vladivostok</source>, <fpage>299</fpage>–<lpage>411</lpage>.</mixed-citation></ref><ref id="B2"><mixed-citation xmlns:xlink="http://www.w3.org/1999/xlink" xlink:type="simple"><person-group><name name-style="western"><surname>Fischer</surname><given-names>M</given-names></name></person-group> (<year>1972</year>) <article-title><tp:taxon-name><tp:taxon-name-part taxon-name-part-type="order">Hymenoptera</tp:taxon-name-part></tp:taxon-name><tp:taxon-name><tp:taxon-name-part taxon-name-part-type="family">Braconidae</tp:taxon-name-part></tp:taxon-name> (<tp:taxon-name><tp:taxon-name-part taxon-name-part-type="subfamily">Opiinae</tp:taxon-name-part></tp:taxon-name> I). (Paläarktische Region).</article-title><source>Das Tierreich</source><volume>91</volume>(<issue>1973</issue>): <fpage>1</fpage>–<lpage>620</lpage>.</mixed-citation></ref><ref id="B3"><mixed-citation xmlns:xlink="http://www.w3.org/1999/xlink" xlink:type="simple"><person-group><name name-style="western"><surname>Fischer</surname><given-names>M</given-names></name></person-group> (<year>1987</year>) <article-title><tp:taxon-name><tp:taxon-name-part taxon-name-part-type="order">Hymenoptera</tp:taxon-name-part></tp:taxon-name>, <tp:taxon-name><tp:taxon-name-part taxon-name-part-type="subfamily">Opiinae</tp:taxon-name-part></tp:taxon-name> III: Athiopische, orientalische, australische und ozeanische Region.</article-title><source>Das Tierreich</source><volume>104</volume>: <fpage>1</fpage>–<lpage>734</lpage>. <ext-link xlink:href="10.1515/9783110744965" ext-link-type="doi" xlink:type="simple">https://doi.org/10.1515/9783110744965</ext-link></mixed-citation></ref></ref-list></tp:taxon-treatment>
