# Supplementary material for: ﻿Four genera of the subfamily Opiinae Blanchard (Hymenoptera, Braconidae) new for Japan, with the description of two new species
Source: Zookeys. 2024 Jul 8;1206:207–29. doi: 10.3897/zookeys.1206.125662 (PMC11249849; doi:10.3897/zookeys.1206.125662)
Supplement: XML Treatment for Indiopius [file zookeys.1206.125662-treatment3.xml]

<!DOCTYPE tp:taxon-treatment
  PUBLIC "-//TaxonX//DTD Taxonomic Treatment Publishing DTD v0 20100105//EN" "tax-treatment-NSO.dtd">
<tp:taxon-treatment xmlns:tp="http://www.plazi.org/taxpub"><tp:treatment-meta><kwd-group><label>Taxon classification</label><kwd>
              <named-content content-type="kingdom">Animalia</named-content>
            </kwd><kwd>
              <named-content content-type="order">Hymenoptera</named-content>
            </kwd><kwd>
              <named-content content-type="family">Braconidae</named-content>
            </kwd></kwd-group><mixed-citation publication-type="journal"><person-group><name><surname>Han</surname><given-names>Yunjong</given-names></name><name><surname>van Achterberg</surname><given-names>Cornelis</given-names></name><name><surname>Kim</surname><given-names>Hyojoong</given-names></name></person-group><article-title>﻿Four genera of the subfamily <tp:taxon-name><tp:taxon-name-part taxon-name-part-type="subfamily">Opiinae</tp:taxon-name-part></tp:taxon-name> Blanchard (<tp:taxon-name><tp:taxon-name-part taxon-name-part-type="order">Hymenoptera</tp:taxon-name-part></tp:taxon-name>, <tp:taxon-name><tp:taxon-name-part taxon-name-part-type="family">Braconidae</tp:taxon-name-part></tp:taxon-name>) new for Japan, with the description of two new species</article-title><source>Zookeys</source><day>08</day><month>07</month><year>2024</year><volume>1206</volume><fpage>207</fpage><lpage>229</lpage><pub-id pub-id-type="doi">10.3897/zookeys.1206.125662</pub-id></mixed-citation></tp:treatment-meta><tp:nomenclature><label>﻿Genus</label><tp:taxon-name>
            <object-id xmlns:xlink="http://www.w3.org/1999/xlink" content-type="arpha" xlink:type="simple">61264097-9C3F-59EB-9CCF-F742B4853388</object-id>
            <tp:taxon-name-part taxon-name-part-type="genus" reg="Indiopius">Indiopius</tp:taxon-name-part>
          </tp:taxon-name><tp:taxon-authority>Fischer, 1966</tp:taxon-authority><tp:nomenclature-citation-list><tp:nomenclature-citation><tp:taxon-name>
                <tp:taxon-name-part taxon-name-part-type="genus" reg="Indiopius">Indiopius</tp:taxon-name-part>
              </tp:taxon-name><comment>Fischer, 1966: 154–155. Type species (by original designation): <tp:taxon-name><tp:taxon-name-part taxon-name-part-type="genus" reg="Indiopius">Indiopius</tp:taxon-name-part><tp:taxon-name-part taxon-name-part-type="species" reg="humillimus">humillimus</tp:taxon-name-part></tp:taxon-name> Fischer, 1966.</comment></tp:nomenclature-citation></tp:nomenclature-citation-list></tp:nomenclature><tp:treatment-sec sec-type="diagnosis" id="SECID0E2RAE"><title>Diagnosis.</title><p>Marginal cell of fore wing open apically (Fig. <xref ref-type="fig" rid="F4">15</xref>); first subdiscal cell of fore wing open (Fig. <xref ref-type="fig" rid="F4">15</xref>); veins m-cu and r-m of fore wing absent (Fig. <xref ref-type="fig" rid="F4">15</xref>); vein cu-a of hind wing absent (Fig. <xref ref-type="fig" rid="F4">15</xref>); clypeus transverse (Fig. <xref ref-type="fig" rid="F4">18</xref>); occipital carina entirely absent (Figs <xref ref-type="fig" rid="F4">20</xref>, <xref ref-type="fig" rid="F4">21</xref>); first to third metasomal tergites more or less coriaceous or rugulose.</p></tp:treatment-sec><tp:treatment-sec sec-type="distribution" id="SECID0E4SAE"><title>Distribution.</title><p>Palaearctic including West Palaearctic, East Palaearctic [Japan (new record)] and Oriental.</p></tp:treatment-sec><tp:treatment-sec sec-type="biology" id="SECID0ECTAE"><title>Biology.</title><p>Unknown.</p><sec sec-type="﻿Key to species of the genus Indiopius Fischer" id="SECID0EHTAE"><title>﻿Key to species of the genus <italic><tp:taxon-name><tp:taxon-name-part taxon-name-part-type="genus" reg="Indiopius">Indiopius</tp:taxon-name-part></tp:taxon-name></italic> Fischer</title><table-wrap content-type="key" position="anchor" orientation="portrait"><table id="TID0EHDAE" rules="all"><tbody><tr><td rowspan="1" colspan="1">1</td><td rowspan="1" colspan="1">Frons with elongate depression between stemmaticum and eyes; vein 2-1A of fore wing not pigmented; vein cu-a of fore wing postfurcal by more than its width; vein 1-R1 about as long as distance between apex of vein 1-R1 and apex of fore wing; India</td><td rowspan="1" colspan="1">
                      <bold><italic><tp:taxon-name><tp:taxon-name-part taxon-name-part-type="genus" reg="Indiopius">I.</tp:taxon-name-part><tp:taxon-name-part taxon-name-part-type="species" reg="fischeri">fischeri</tp:taxon-name-part></tp:taxon-name></italic> Samiuddin &amp; Ahmad, 2009</bold>
                    </td></tr><tr><td rowspan="1" colspan="1">–</td><td rowspan="1" colspan="1">Frons without elongate depression between stemmaticum and eyes, at most with punctures; vein 2-1A of fore wing more or less pigmented; vein cu-a of fore wing postfurcal by its width or interstitial; vein 1-R1 of fore wing 1.2–8.0× longer than distance between apex of vein 1-R1 and apex of fore wing, but about equal in <italic><tp:taxon-name><tp:taxon-name-part taxon-name-part-type="genus" reg="Indiopius">I.</tp:taxon-name-part><tp:taxon-name-part taxon-name-part-type="species" reg="humillimus">humillimus</tp:taxon-name-part></tp:taxon-name></italic> and <italic><tp:taxon-name><tp:taxon-name-part taxon-name-part-type="genus" reg="Indiopius">I.</tp:taxon-name-part><tp:taxon-name-part taxon-name-part-type="species" reg="yilmazae">yilmazae</tp:taxon-name-part></tp:taxon-name></italic></td><td rowspan="1" colspan="1">
                      <bold>2</bold>
                    </td></tr><tr><td rowspan="1" colspan="1">2</td><td rowspan="1" colspan="1">Vein 1-R1 of fore wing about 1.8× longer than pterostigma and vein 1-R1 of fore wing about 8× longer than distance between its apex and apex of fore wing; posterior margin of pterostigma slightly curved; vein 1-SR absent; Turkmenistan</td><td rowspan="1" colspan="1">
                      <bold><italic><tp:taxon-name><tp:taxon-name-part taxon-name-part-type="genus" reg="Indiopius">I.</tp:taxon-name-part><tp:taxon-name-part taxon-name-part-type="species" reg="turcmenicus">turcmenicus</tp:taxon-name-part></tp:taxon-name></italic> Tobias, 1986</bold>
                    </td></tr><tr><td rowspan="1" colspan="1">–</td><td rowspan="1" colspan="1">Vein 1-R1 of fore wing 1.0–1.3× longer than pterostigma and vein 1-R1 of fore wing 1.0–4.0× longer than distance between its apex and apex of fore wing; posterior margin of pterostigma straight; vein 1-SR present, but sometimes narrowly so</td><td rowspan="1" colspan="1">
                      <bold>3</bold>
                    </td></tr><tr><td rowspan="1" colspan="1">3</td><td rowspan="1" colspan="1">First metasomal tergite about 1.2× longer than wide apically; between stemmaticum and eyes with a setiferous puncture; antenna of ♀ with about 17 segments; [body brown, but head and mesosoma (except propodeum) and apex of metasoma dark brown]; Vietnam</td><td rowspan="1" colspan="1">
                      <bold><italic><tp:taxon-name><tp:taxon-name-part taxon-name-part-type="genus" reg="Indiopius">I.</tp:taxon-name-part><tp:taxon-name-part taxon-name-part-type="species" reg="saigonensis">saigonensis</tp:taxon-name-part></tp:taxon-name></italic> Fischer, 1966</bold>
                    </td></tr><tr><td rowspan="1" colspan="1">–</td><td rowspan="1" colspan="1">First tergite about as long as wide apically; between stemmaticum and eyes without a setiferous puncture; antenna of ♀ with 18–19 segments</td><td rowspan="1" colspan="1">
                      <bold>4</bold>
                    </td></tr><tr><td rowspan="1" colspan="1">4</td><td rowspan="1" colspan="1">Vein 1-R1 of fore wing about as long as distance between its apex and apex of fore wing</td><td rowspan="1" colspan="1">
                      <bold>5</bold>
                    </td></tr><tr><td rowspan="1" colspan="1">–</td><td rowspan="1" colspan="1">Vein 1-R1 of fore wing 1.5–3.0× longer than distance between its apex and apex of fore wing</td><td rowspan="1" colspan="1">
                      <bold>6</bold>
                    </td></tr><tr><td rowspan="1" colspan="1">5</td><td rowspan="1" colspan="1">Mesoscutum and head dorsally black; metasoma reddish-brown, but its apex black; antennal segments of ♀ 18; Turkey</td><td rowspan="1" colspan="1">
                      <bold><italic><tp:taxon-name><tp:taxon-name-part taxon-name-part-type="genus" reg="Indiopius">I.</tp:taxon-name-part><tp:taxon-name-part taxon-name-part-type="species" reg="yilmazae">yilmazae</tp:taxon-name-part></tp:taxon-name></italic> Fischer &amp; Beyarslan, 2011</bold>
                    </td></tr><tr><td rowspan="1" colspan="1">–</td><td rowspan="1" colspan="1">Mesoscutum and head dorsally yellow; metasoma yellow but its apex dark brown; antennal segments of ♀ 19; India</td><td rowspan="1" colspan="1">
                      <bold><italic><tp:taxon-name><tp:taxon-name-part taxon-name-part-type="genus" reg="Indiopius">I.</tp:taxon-name-part><tp:taxon-name-part taxon-name-part-type="species" reg="humillimus">humillimus</tp:taxon-name-part></tp:taxon-name></italic> Fischer, 1966</bold>
                    </td></tr><tr><td rowspan="1" colspan="1">6</td><td rowspan="1" colspan="1">Width of scutellar sulcus 0.3 times length of scutellum (Fig. <xref ref-type="fig" rid="F4">17</xref>); fore femur wider than middle femur; [precoxal sulcus distinctly crenulate; face medially paler than dorso-laterally; vein 1-R1 of fore wing about 1.5× longer than distance between its apex and apex of fore wing]; China (Hunan)</td><td rowspan="1" colspan="1">
                      <bold><italic><tp:taxon-name><tp:taxon-name-part taxon-name-part-type="genus" reg="Indiopius">I.</tp:taxon-name-part><tp:taxon-name-part taxon-name-part-type="species" reg="chenae">chenae</tp:taxon-name-part></tp:taxon-name></italic> van Achterberg &amp; Li, 2013</bold>
                    </td></tr><tr><td rowspan="1" colspan="1">–</td><td rowspan="1" colspan="1">Width of scutellar sulcus 0.1–0.2 times length of scutellum; fore femur about as wide as middle femur</td><td rowspan="1" colspan="1">
                      <bold>7</bold>
                    </td></tr><tr><td rowspan="1" colspan="1">7</td><td rowspan="1" colspan="1">Vein 1-R1 of fore wing about 1.5× longer than distance between its apex and apex of fore wing; vein 3-SR+SR1 less curved and pointing behind apex of vein 1-R1; notauli indistinctly impressed anteriorly; precoxal sulcus smooth or finely crenulate; [antennal segments of ♀ 18; of ♂ 20]; Mediterranean, Cape Verde Islands</td><td rowspan="1" colspan="1">
                      <bold><italic><tp:taxon-name><tp:taxon-name-part taxon-name-part-type="genus" reg="Indiopius">I.</tp:taxon-name-part><tp:taxon-name-part taxon-name-part-type="species" reg="cretensis">cretensis</tp:taxon-name-part></tp:taxon-name></italic> Fischer, 1983</bold>
                    </td></tr><tr><td rowspan="1" colspan="1">–</td><td rowspan="1" colspan="1">Vein 1-R1 of fore wing about 3× longer than distance between its apex and apex of fore wing; vein 3-SR+SR1 more curved and pointing towards apex of vein 1-R1; notauli distinctly impressed anteriorly; precoxal sulcus distinctly crenulate; [antennal segments of ♀ 18–19]; China (Fujian)</td><td rowspan="1" colspan="1">
                      <bold><italic><tp:taxon-name><tp:taxon-name-part taxon-name-part-type="genus" reg="Indiopius">I.</tp:taxon-name-part><tp:taxon-name-part taxon-name-part-type="species" reg="alutacius">alutacius</tp:taxon-name-part></tp:taxon-name></italic> Weng &amp; Chen, 2001</bold>
                    </td></tr></tbody></table></table-wrap></sec></tp:treatment-sec><tp:treatment-sec><!--Section generated to contain objects referenced in tp:taxon-treatment.--><fig id="F4" position="float" orientation="portrait"><object-id xmlns:xlink="http://www.w3.org/1999/xlink" content-type="doi" xlink:type="simple">10.3897/zookeys.1206.125662.figures15-25</object-id><object-id xmlns:xlink="http://www.w3.org/1999/xlink" content-type="arpha" xlink:type="simple">ED12F4F2-6DC4-5EA2-8977-F2578E01816D</object-id><label>Figures 15–25.</label><caption><p><italic><tp:taxon-name><tp:taxon-name-part taxon-name-part-type="genus" reg="Indiopius">Indiopius</tp:taxon-name-part><tp:taxon-name-part taxon-name-part-type="species" reg="chenae">chenae</tp:taxon-name-part></tp:taxon-name></italic> van Achterberg &amp; Li, ♂, Japan. <bold>15</bold> wings <bold>16</bold> mesosoma lateral <bold>17</bold> mesosoma dorsal <bold>18</bold> propodeum and metasoma dorsal <bold>19</bold> head anterior <bold>20</bold> head dorsal <bold>21</bold> head lateral <bold>22</bold> propodeum dorsal <bold>23</bold> first metasomal tergite dorsal <bold>24</bold> antenna <bold>25</bold> base of antenna.</p></caption><graphic xmlns:xlink="http://www.w3.org/1999/xlink" xlink:href="zookeys-1206-207_article-125662__-g004.jpg" position="float" orientation="portrait" xlink:type="simple" id="oo_1087393.jpg"><uri content-type="original_file" xlink:type="simple">https://binary.pensoft.net/fig/1087393</uri></graphic></fig></tp:treatment-sec></tp:taxon-treatment>
