# Supplementary material for: ﻿Four genera of the subfamily Opiinae Blanchard (Hymenoptera, Braconidae) new for Japan, with the description of two new species
Source: Zookeys. 2024 Jul 8;1206:207–29. doi: 10.3897/zookeys.1206.125662 (PMC11249849; doi:10.3897/zookeys.1206.125662)
Supplement: XML Treatment for Indiopius chenae [file zookeys.1206.125662-treatment4.xml]

<!DOCTYPE tp:taxon-treatment
  PUBLIC "-//TaxonX//DTD Taxonomic Treatment Publishing DTD v0 20100105//EN" "tax-treatment-NSO.dtd">
<tp:taxon-treatment xmlns:tp="http://www.plazi.org/taxpub"><tp:treatment-meta><kwd-group><label>Taxon classification</label><kwd>
              <named-content content-type="kingdom">Animalia</named-content>
            </kwd><kwd>
              <named-content content-type="order">Hymenoptera</named-content>
            </kwd><kwd>
              <named-content content-type="family">Braconidae</named-content>
            </kwd></kwd-group><mixed-citation publication-type="journal"><person-group><name><surname>Han</surname><given-names>Yunjong</given-names></name><name><surname>van Achterberg</surname><given-names>Cornelis</given-names></name><name><surname>Kim</surname><given-names>Hyojoong</given-names></name></person-group><article-title>﻿Four genera of the subfamily <tp:taxon-name><tp:taxon-name-part taxon-name-part-type="subfamily">Opiinae</tp:taxon-name-part></tp:taxon-name> Blanchard (<tp:taxon-name><tp:taxon-name-part taxon-name-part-type="order">Hymenoptera</tp:taxon-name-part></tp:taxon-name>, <tp:taxon-name><tp:taxon-name-part taxon-name-part-type="family">Braconidae</tp:taxon-name-part></tp:taxon-name>) new for Japan, with the description of two new species</article-title><source>Zookeys</source><day>08</day><month>07</month><year>2024</year><volume>1206</volume><fpage>207</fpage><lpage>229</lpage><pub-id pub-id-type="doi">10.3897/zookeys.1206.125662</pub-id></mixed-citation></tp:treatment-meta><tp:nomenclature><label>﻿</label><tp:taxon-name>
            <object-id xmlns:xlink="http://www.w3.org/1999/xlink" content-type="arpha" xlink:type="simple">4400F237-7EA5-5617-BED4-285FD83D03A5</object-id>
            <tp:taxon-name-part taxon-name-part-type="genus" reg="Indiopius">Indiopius</tp:taxon-name-part>
            <tp:taxon-name-part taxon-name-part-type="species" reg="chenae">chenae</tp:taxon-name-part>
          </tp:taxon-name><tp:taxon-authority>van Achterberg &amp; Li, 2013</tp:taxon-authority><xref ref-type="fig" rid="F3">Figs 14</xref><xref ref-type="fig" rid="F4">, 15–25</xref><tp:nomenclature-citation-list><tp:nomenclature-citation><tp:taxon-name>
                <tp:taxon-name-part taxon-name-part-type="genus" reg="Indiopius">Indiopius</tp:taxon-name-part>
                <tp:taxon-name-part taxon-name-part-type="species" reg="chenae">chenae</tp:taxon-name-part>
              </tp:taxon-name><comment>van Achterberg &amp; Li, 2013: 66–69.</comment></tp:nomenclature-citation></tp:nomenclature-citation-list></tp:nomenclature><tp:treatment-sec sec-type="material" id="SECID0EG6AE"><title>Material.</title><p>1 ♂ (<named-content xmlns:xlink="http://www.w3.org/1999/xlink" content-type="dwc:institutional_code" xlink:title="Osaka Museum of Natural History" xlink:href="http://grbio.org/institution/osaka-museum-natural-history-1" xlink:type="simple">OMNH</named-content>), “Japan (Honshu): Oyamada-chou, Kawachinagano, Osaka, <named-content xmlns:xlink="http://www.w3.org/1999/xlink" content-type="dwc:verbatimCoordinates" xlink:type="simple"><named-content content-type="geo-json" specific-use="{&#34;type&#34;:&#34;Point&#34;,&#34;coordinates&#34;:[135.550400,34.450900]}" id="NCID0EU6AE" xlink:type="simple">34.4509°N, 135.5504°E</named-content></named-content>, 23.ix.2017, SW[=collected by sweeping], Shumei Fujie leg., <named-content xmlns:xlink="http://www.w3.org/1999/xlink" content-type="dwc:institutional_code" xlink:title="Osaka Museum of Natural History" xlink:href="http://grbio.org/institution/osaka-museum-natural-history-1" xlink:type="simple">OMNH</named-content>”; 1 ♀ (<named-content xmlns:xlink="http://www.w3.org/1999/xlink" content-type="dwc:institutional_code" xlink:title="Osaka Museum of Natural History" xlink:href="http://grbio.org/institution/osaka-museum-natural-history-1" xlink:type="simple">OMNH</named-content>), “Japan (Honshu): Yamazakichou Koudani, Shisou, Hyogo, <named-content xmlns:xlink="http://www.w3.org/1999/xlink" content-type="dwc:verbatimCoordinates" xlink:type="simple"><named-content content-type="geo-json" specific-use="{&#34;type&#34;:&#34;Point&#34;,&#34;coordinates&#34;:[134.561900,35.023800]}" id="NCID0EHAAG" xlink:type="simple">35.0238°N, 134.5619°E</named-content></named-content>, 16.ix.2019, SW[=collected by sweeping], Shumei Fujie, <named-content xmlns:xlink="http://www.w3.org/1999/xlink" content-type="dwc:institutional_code" xlink:title="Osaka Museum of Natural History" xlink:href="http://grbio.org/institution/osaka-museum-natural-history-1" xlink:type="simple">OMNH</named-content>”; 1 ♀ (<named-content xmlns:xlink="http://www.w3.org/1999/xlink" content-type="dwc:institutional_code" xlink:title="Osaka Museum of Natural History" xlink:href="http://grbio.org/institution/osaka-museum-natural-history-1" xlink:type="simple">OMNH</named-content>), “Japan (Honshu): Oyamada-chou, Kawachinagano, Osaka, <named-content xmlns:xlink="http://www.w3.org/1999/xlink" content-type="dwc:verbatimCoordinates" xlink:type="simple"><named-content content-type="geo-json" specific-use="{&#34;type&#34;:&#34;Point&#34;,&#34;coordinates&#34;:[135.550400,34.450900]}" id="NCID0EZAAG" xlink:type="simple">34.4509°N, 135.5504°E</named-content></named-content>, 5.ix.2016, SW[=collected by sweeping], Takao Aoki leg., <named-content xmlns:xlink="http://www.w3.org/1999/xlink" content-type="dwc:institutional_code" xlink:title="Osaka Museum of Natural History" xlink:href="http://grbio.org/institution/osaka-museum-natural-history-1" xlink:type="simple">OMNH</named-content>”.</p></tp:treatment-sec><tp:treatment-sec sec-type="diagnosis" id="SECID0EDBAG"><title>Diagnosis.</title><p>Antenna with 19 segments (Fig. <xref ref-type="fig" rid="F4">24</xref>); between stemmaticum and eyes sparsely setose without depression; occipital carina entirely absent (Figs <xref ref-type="fig" rid="F4">19–21</xref>); clypeus 4.3× longer than its maximum height (Fig. <xref ref-type="fig" rid="F4">19</xref>); mandible gradually widened basally; vein 1-R1 of fore wing 1.7× longer than distance between apex of vein 1-R1 and apex of fore wing; vein cu-a of fore wing interstitial (Fig. <xref ref-type="fig" rid="F4">15</xref>); maxillary palpi 0.5× as long as height of head; scutellar sulcus robust and distinctly crenulate medially (Fig. <xref ref-type="fig" rid="F4">17</xref>); fore femur somewhat wider than middle femur; strong dorsal carinae separated up to posterior of first metasomal tergite; first metasomal tergite entirely granulate-rugose (Figs <xref ref-type="fig" rid="F4">18</xref>, <xref ref-type="fig" rid="F4">23</xref>).</p></tp:treatment-sec><tp:treatment-sec sec-type="description" id="SECID0EFCAG"><title>Re-description.</title><p><bold>Female</bold>; length of body 1.6 mm, of fore wing 1.3–1.6 mm, male; length of body 1.3 mm, of fore wing 1.5 mm.</p><p><bold><italic>Head</italic>.</bold> Antenna with 19 segments, 1.1× longer than body (Fig. <xref ref-type="fig" rid="F4">24</xref>); third segment 3.1× longer than its width and 1.2× longer than fourth segment (Figs <xref ref-type="fig" rid="F4">24</xref>, <xref ref-type="fig" rid="F4">25</xref>); middle flagellar segment 2.9× longer than its width; depression of frons slightly present near antennal sockets; eye as long as temple (Fig. <xref ref-type="fig" rid="F4">20</xref>); vertex, frons, stemmaticum and occiput smooth and glabrous; face shiny, smooth and moderately setose (Fig. <xref ref-type="fig" rid="F4">19</xref>); median keel of frons slightly present; clypeus 4.3× wider than its maximum height; clypeus narrow, trapezoid-shaped, shiny, smooth, moderately setose and flat in lateral view, and its ventral margin straight; hypoclypeal depression slightly present; maxillary palpi 0.5× as long as height of head; malar sulcus present and short; occipital carina absent (Figs <xref ref-type="fig" rid="F4">20</xref>, <xref ref-type="fig" rid="F4">21</xref>); mandible slightly twisted, moderately setose and slightly widened basally.</p><fig id="F3" position="float" orientation="portrait"><object-id xmlns:xlink="http://www.w3.org/1999/xlink" content-type="doi" xlink:type="simple">10.3897/zookeys.1206.125662.figure14</object-id><object-id xmlns:xlink="http://www.w3.org/1999/xlink" content-type="arpha" xlink:type="simple">580DDC3C-9C0B-5954-89FC-6F3F633CCB02</object-id><label>Figure 14.</label><caption><p><italic><tp:taxon-name><tp:taxon-name-part taxon-name-part-type="genus" reg="Indiopius">Indiopius</tp:taxon-name-part><tp:taxon-name-part taxon-name-part-type="species" reg="chenae">chenae</tp:taxon-name-part></tp:taxon-name></italic> van Achterberg &amp; Li, ♂, Japan, habitus, lateral.</p></caption><graphic xmlns:xlink="http://www.w3.org/1999/xlink" xlink:href="zookeys-1206-207_article-125662__-g003.jpg" position="float" orientation="portrait" xlink:type="simple" id="oo_1087392.jpg"><uri content-type="original_file" xlink:type="simple">https://binary.pensoft.net/fig/1087392</uri></graphic></fig><p><bold><italic>Mesosoma</italic>.</bold> Mesosoma 1.3× longer than its height (Fig. <xref ref-type="fig" rid="F4">16</xref>); pronope absent; pronotal side smooth, glabrous, and anterior and posterior groove of pronotal side smooth (Fig. <xref ref-type="fig" rid="F4">16</xref>); propleuron shiny, smooth and rather moderately setose; mesopleuron largely smooth, but precoxal sulcus deeply narrowly crenulate; epicnemial area narrowly crenulate ventrally, remaining area smooth; mesopleural sulcus smooth; mesosternum rather sparsely setose; anterior groove of metapleuron smooth; metapleuron largely shiny, smooth and densely setose posteriorly; notauli absent on disc of mesoscutum, but deeply crenulate anteriorly (Fig. <xref ref-type="fig" rid="F4">17</xref>); medio-posterior depression of mesoscutum absent; mesoscutum smooth and glabrous; scutellar sulcus straight, relatively short, medium-sized and densely crenulate medially, but reduced laterally; scutellum smooth, glabrous and not protruding above level of mesoscutum in lateral view (Figs <xref ref-type="fig" rid="F4">16</xref>, <xref ref-type="fig" rid="F4">17</xref>); propodeum smooth and glabrous without any carinae (Figs <xref ref-type="fig" rid="F4">18</xref>, <xref ref-type="fig" rid="F4">22</xref>).</p><p><bold><italic>Wings</italic>.</bold> Fore wing (Fig. <xref ref-type="fig" rid="F4">15</xref>): Pterostigma triangular; vein 1-M slightly curved; vein 1-SR+M curved downwards; vein 3-SR+SR1 strongly curved and pointing towards apex of vein 1-R1; vein 1-R1 of fore wing about 1.7× longer than distance between its apex and apex of fore wing; vein 3-SR converging with vein 2-M; vein 1-SR short; vein cu-a interstitial; first subdiscal cell open. Hind wing: entirely narrow and subparallel-sided; vein cu-a absent; vein m-cu absent; vein 2-M pigmented basally and reduced apically.</p><fig id="F4" position="float" orientation="portrait"><object-id xmlns:xlink="http://www.w3.org/1999/xlink" content-type="doi" xlink:type="simple">10.3897/zookeys.1206.125662.figures15-25</object-id><object-id xmlns:xlink="http://www.w3.org/1999/xlink" content-type="arpha" xlink:type="simple">ED12F4F2-6DC4-5EA2-8977-F2578E01816D</object-id><label>Figures 15–25.</label><caption><p><italic><tp:taxon-name><tp:taxon-name-part taxon-name-part-type="genus" reg="Indiopius">Indiopius</tp:taxon-name-part><tp:taxon-name-part taxon-name-part-type="species" reg="chenae">chenae</tp:taxon-name-part></tp:taxon-name></italic> van Achterberg &amp; Li, ♂, Japan. <bold>15</bold> wings <bold>16</bold> mesosoma lateral <bold>17</bold> mesosoma dorsal <bold>18</bold> propodeum and metasoma dorsal <bold>19</bold> head anterior <bold>20</bold> head dorsal <bold>21</bold> head lateral <bold>22</bold> propodeum dorsal <bold>23</bold> first metasomal tergite dorsal <bold>24</bold> antenna <bold>25</bold> base of antenna.</p></caption><graphic xmlns:xlink="http://www.w3.org/1999/xlink" xlink:href="zookeys-1206-207_article-125662__-g004.jpg" position="float" orientation="portrait" xlink:type="simple" id="oo_1087393.jpg"><uri content-type="original_file" xlink:type="simple">https://binary.pensoft.net/fig/1087393</uri></graphic></fig><p><bold><italic>Legs</italic>.</bold> Length of hind femur 3.9× its maximum width; fore femur slightly wider than middle femur, nearly 1.1× wider than maximum width of middle femur.</p><p><bold><italic>Metasoma</italic>.</bold> First metasomal tergite as long as its apical width, its surface reticulate-rugose with strong dorsal carinae, and slightly convex medially in lateral view (Fig. <xref ref-type="fig" rid="F3">14</xref>); dorsope absent; second metasomal suture obsolescent dorsally (Fig. <xref ref-type="fig" rid="F4">18</xref>); second tergite granulate and glabrous, with pair of triangular depressions basally; third tergite granulate antero-medially and remaining area smooth; following tergites shiny, smooth, and moderately setose posteriorly.</p><p><bold><italic>Colour</italic>.</bold> Body generally dark brown to black (Fig. <xref ref-type="fig" rid="F3">14</xref>); clypeus and mandible, light brown; pronotal side ventrally and first to third anteriorly metasomal tergites, brown; antenna and legs, dark brown (except legs darker brown dorsally); pterostigma and veins of wings, greyish-brown; wings, hyaline.</p></tp:treatment-sec><tp:treatment-sec sec-type="distribution" id="SECID0EFIAG"><title>Distribution.</title><p>Japan (Honshu; new record), China (Fujian).</p></tp:treatment-sec><tp:treatment-sec sec-type="biology" id="SECID0EKIAG"><title>Biology.</title><p>Unknown.</p></tp:treatment-sec></tp:taxon-treatment>
