# Supplementary material for: ﻿Four genera of the subfamily Opiinae Blanchard (Hymenoptera, Braconidae) new for Japan, with the description of two new species
Source: Zookeys. 2024 Jul 8;1206:207–29. doi: 10.3897/zookeys.1206.125662 (PMC11249849; doi:10.3897/zookeys.1206.125662)
Supplement: XML Treatment for Neopius [file zookeys.1206.125662-treatment5.xml]

<!DOCTYPE tp:taxon-treatment
  PUBLIC "-//TaxonX//DTD Taxonomic Treatment Publishing DTD v0 20100105//EN" "tax-treatment-NSO.dtd">
<tp:taxon-treatment xmlns:tp="http://www.plazi.org/taxpub"><tp:treatment-meta><kwd-group><label>Taxon classification</label><kwd>
              <named-content content-type="kingdom">Animalia</named-content>
            </kwd><kwd>
              <named-content content-type="order">Hymenoptera</named-content>
            </kwd><kwd>
              <named-content content-type="family">Braconidae</named-content>
            </kwd></kwd-group><mixed-citation publication-type="journal"><person-group><name><surname>Han</surname><given-names>Yunjong</given-names></name><name><surname>van Achterberg</surname><given-names>Cornelis</given-names></name><name><surname>Kim</surname><given-names>Hyojoong</given-names></name></person-group><article-title>﻿Four genera of the subfamily <tp:taxon-name><tp:taxon-name-part taxon-name-part-type="subfamily">Opiinae</tp:taxon-name-part></tp:taxon-name> Blanchard (<tp:taxon-name><tp:taxon-name-part taxon-name-part-type="order">Hymenoptera</tp:taxon-name-part></tp:taxon-name>, <tp:taxon-name><tp:taxon-name-part taxon-name-part-type="family">Braconidae</tp:taxon-name-part></tp:taxon-name>) new for Japan, with the description of two new species</article-title><source>Zookeys</source><day>08</day><month>07</month><year>2024</year><volume>1206</volume><fpage>207</fpage><lpage>229</lpage><pub-id pub-id-type="doi">10.3897/zookeys.1206.125662</pub-id></mixed-citation></tp:treatment-meta><tp:nomenclature><label>﻿Genus</label><tp:taxon-name>
            <object-id xmlns:xlink="http://www.w3.org/1999/xlink" content-type="arpha" xlink:type="simple">21B334D2-24B2-51C7-B0AB-64E1102E0F37</object-id>
            <tp:taxon-name-part taxon-name-part-type="genus" reg="Neopius">Neopius</tp:taxon-name-part>
          </tp:taxon-name><tp:taxon-authority>Gahan, 1917</tp:taxon-authority><tp:nomenclature-citation-list><tp:nomenclature-citation><tp:taxon-name>
                <tp:taxon-name-part taxon-name-part-type="genus" reg="Neopius">Neopius</tp:taxon-name-part>
              </tp:taxon-name><comment>Gahan, 1917: 203. Type species (by original designation): <tp:taxon-name><tp:taxon-name-part taxon-name-part-type="genus" reg="Neopius">Neopius</tp:taxon-name-part><tp:taxon-name-part taxon-name-part-type="species" reg="carinaticeps">carinaticeps</tp:taxon-name-part></tp:taxon-name> Gahan, 1917 (= <tp:taxon-name><tp:taxon-name-part taxon-name-part-type="genus" reg="Opius">Opius</tp:taxon-name-part><tp:taxon-name-part taxon-name-part-type="species" reg="rudis">rudis</tp:taxon-name-part></tp:taxon-name> Wesmael, 1835). Synonymized by <xref ref-type="bibr" rid="B6">Quicke et al. (1997)</xref> with <tp:taxon-name><tp:taxon-name-part taxon-name-part-type="genus" reg="Opius">Opius</tp:taxon-name-part></tp:taxon-name> Wesmael, 1835 and restored as valid genus by <xref ref-type="bibr" rid="B4">Li et al. (2013)</xref>.</comment></tp:nomenclature-citation></tp:nomenclature-citation-list></tp:nomenclature><tp:treatment-sec sec-type="diagnosis" id="SECID0E3KAG"><title>Diagnosis.</title><p>Occipital carina completely crenulate in dorsal and lateral view (Figs <xref ref-type="fig" rid="F6">32</xref>, <xref ref-type="fig" rid="F6">33</xref>); frons distinctly granulate (Fig. <xref ref-type="fig" rid="F6">32</xref>); mandible normal and symmetrically widened basally (Fig. <xref ref-type="fig" rid="F6">33</xref>); hypoclypeal depression distinct (Fig. <xref ref-type="fig" rid="F6">31</xref>); precoxal sulcus sculptured (Fig. <xref ref-type="fig" rid="F6">28</xref>); pronotum sculptured; notauli sculptured at least half of mesoscutum (Fig. <xref ref-type="fig" rid="F6">29</xref>); medio-posterior depression of mesoscutum present; mesoscutum and mesopleuron largely granulate; ovipositor sheath short.</p></tp:treatment-sec><tp:treatment-sec sec-type="distribution" id="SECID0E5LAG"><title>Distribution.</title><p>Holarctic, including Japan (new record) and South Korea.</p></tp:treatment-sec><tp:treatment-sec sec-type="biology" id="SECID0EDMAG"><title>Biology.</title><p>Endoparasitoids of <tp:taxon-name><tp:taxon-name-part taxon-name-part-type="family">Agromyzidae</tp:taxon-name-part></tp:taxon-name> larvae (including species <italic><tp:taxon-name><tp:taxon-name-part taxon-name-part-type="genus" reg="Agromyza">Agromyza</tp:taxon-name-part><tp:taxon-name-part taxon-name-part-type="species" reg="megalopsis">megalopsis</tp:taxon-name-part></tp:taxon-name></italic> Hering, 1933 and <italic><tp:taxon-name><tp:taxon-name-part taxon-name-part-type="genus" reg="Agromyza">Agromyza</tp:taxon-name-part><tp:taxon-name-part taxon-name-part-type="species" reg="nigripes">nigripes</tp:taxon-name-part></tp:taxon-name></italic> Meigen, 1830).</p><sec sec-type="﻿Key to species of the genus Neopius Gahan" id="SECID0EENAG"><title>﻿Key to species of the genus <italic><tp:taxon-name><tp:taxon-name-part taxon-name-part-type="genus" reg="Neopius">Neopius</tp:taxon-name-part></tp:taxon-name></italic> Gahan</title><p>Notes: Modified after <xref ref-type="bibr" rid="B7">Sheng et al. (2019)</xref>.</p><table-wrap content-type="key" position="anchor" orientation="portrait"><table id="TID0EITAE" rules="all"><tbody><tr><td rowspan="1" colspan="1">1</td><td rowspan="1" colspan="1">Face yellowish-brown (Fig. <xref ref-type="fig" rid="F6">31</xref>); notauli gradually reduced posteriorly (Fig. <xref ref-type="fig" rid="F6">29</xref>); vein m-cu of fore wing shorter than vein 2-CU1 (Fig. <xref ref-type="fig" rid="F6">27</xref>); occiput comparatively straight in dorsal view (Fig. <xref ref-type="fig" rid="F6">32</xref>)</td><td rowspan="1" colspan="1">
                      <bold><italic><tp:taxon-name><tp:taxon-name-part taxon-name-part-type="genus" reg="Neopius">N.</tp:taxon-name-part><tp:taxon-name-part taxon-name-part-type="species" reg="citrinus">citrinus</tp:taxon-name-part></tp:taxon-name></italic> Sheng &amp; Chen, 2019</bold>
                    </td></tr><tr><td rowspan="1" colspan="1">—</td><td rowspan="1" colspan="1">Face largely dark brown; notauli complete, reaching medio-posterior depression of mesoscutum; vein m-cu of fore wing about 1.5× longer than vein 2-CU1; occiput concave in dorsal view</td><td rowspan="1" colspan="1">
                      <bold><italic><tp:taxon-name><tp:taxon-name-part taxon-name-part-type="genus" reg="Neopius">N.</tp:taxon-name-part><tp:taxon-name-part taxon-name-part-type="species" reg="rudis">rudis</tp:taxon-name-part></tp:taxon-name></italic> (Wesmael, 1835)</bold>
                    </td></tr></tbody></table></table-wrap></sec></tp:treatment-sec><tp:treatment-sec><!--Section generated to contain objects referenced in tp:taxon-treatment.--><fig id="F6" position="float" orientation="portrait"><object-id xmlns:xlink="http://www.w3.org/1999/xlink" content-type="doi" xlink:type="simple">10.3897/zookeys.1206.125662.figures27-36</object-id><object-id xmlns:xlink="http://www.w3.org/1999/xlink" content-type="arpha" xlink:type="simple">8E3D3782-8F01-541C-B2E0-6394B020B838</object-id><label>Figures 27–36.</label><caption><p><italic><tp:taxon-name><tp:taxon-name-part taxon-name-part-type="genus" reg="Neopius">Neopius</tp:taxon-name-part><tp:taxon-name-part taxon-name-part-type="species" reg="citrinus">citrinus</tp:taxon-name-part></tp:taxon-name></italic> Sheng &amp; Chen, ♀, Japan. <bold>27</bold> fore wing <bold>28</bold> mesosoma lateral <bold>29</bold> mesosoma dorsal <bold>30</bold> metasoma dorsal <bold>31</bold> head anterior <bold>32</bold> head dorsal <bold>33</bold> head lateral <bold>34</bold> ovipositor lateral <bold>35</bold> antenna <bold>36</bold> hind femur.</p></caption><graphic xmlns:xlink="http://www.w3.org/1999/xlink" xlink:href="zookeys-1206-207_article-125662__-g006.jpg" position="float" orientation="portrait" xlink:type="simple" id="oo_1087395.jpg"><uri content-type="original_file" xlink:type="simple">https://binary.pensoft.net/fig/1087395</uri></graphic></fig></tp:treatment-sec><ref-list><ref id="B6"><mixed-citation xmlns:xlink="http://www.w3.org/1999/xlink" xlink:type="simple"><person-group><name name-style="western"><surname>Quicke</surname><given-names>DLJ</given-names></name><name name-style="western"><surname>van Achterberg</surname><given-names>C</given-names></name><name name-style="western"><surname>Godfray</surname><given-names>HCJ</given-names></name></person-group> (<year>1997</year>) <article-title>Comparative morphology of the venom gland and reservoir in opiine and alysiine braconid wasps (<tp:taxon-name><tp:taxon-name-part taxon-name-part-type="class">Insecta</tp:taxon-name-part></tp:taxon-name>, <tp:taxon-name><tp:taxon-name-part taxon-name-part-type="order">Hymenoptera</tp:taxon-name-part></tp:taxon-name>, <tp:taxon-name><tp:taxon-name-part taxon-name-part-type="family">Braconidae</tp:taxon-name-part></tp:taxon-name>).</article-title><source>Zoologica Scripta</source><volume>26</volume>(<issue>1</issue>): <fpage>23</fpage>–<lpage>50</lpage>. <ext-link xlink:href="10.1111/j.1463-6409.1997.tb00407.x" ext-link-type="doi" xlink:type="simple">https://doi.org/10.1111/j.1463-6409.1997.tb00407.x</ext-link></mixed-citation></ref><ref id="B4"><mixed-citation xmlns:xlink="http://www.w3.org/1999/xlink" xlink:type="simple"><person-group><name name-style="western"><surname>Li</surname><given-names>X-Y</given-names></name><name name-style="western"><surname>van Achterberg</surname><given-names>C</given-names></name><name name-style="western"><surname>Tan</surname><given-names>J-C</given-names></name></person-group> (<year>2013</year>) <article-title>Revision of the subfamily <tp:taxon-name><tp:taxon-name-part taxon-name-part-type="subfamily">Opiinae</tp:taxon-name-part></tp:taxon-name> (<tp:taxon-name><tp:taxon-name-part taxon-name-part-type="order">Hymenoptera</tp:taxon-name-part></tp:taxon-name>, <tp:taxon-name><tp:taxon-name-part taxon-name-part-type="family">Braconidae</tp:taxon-name-part></tp:taxon-name>) from Hunan (China), including thirty-six new species and two new genera.</article-title><source>ZooKeys</source><volume>268</volume>: <fpage>1</fpage>–<lpage>186</lpage>. <ext-link xlink:href="10.3897/zookeys.326.5911" ext-link-type="doi" xlink:type="simple">https://doi.org/10.3897/zookeys.326.5911</ext-link></mixed-citation></ref><ref id="B7"><mixed-citation xmlns:xlink="http://www.w3.org/1999/xlink" xlink:type="simple"><person-group><name name-style="western"><surname>Sheng</surname><given-names>Y-Y</given-names></name><name name-style="western"><surname>Wu</surname><given-names>Q</given-names></name><name name-style="western"><surname>van Achterberg</surname><given-names>C</given-names></name><name name-style="western"><surname>Chen</surname><given-names>X-X</given-names></name></person-group> (<year>2019</year>) <article-title>Three newly recorded genera from China (<tp:taxon-name><tp:taxon-name-part taxon-name-part-type="order">Hymenoptera</tp:taxon-name-part></tp:taxon-name>, <tp:taxon-name><tp:taxon-name-part taxon-name-part-type="family">Braconidae</tp:taxon-name-part></tp:taxon-name>, <tp:taxon-name><tp:taxon-name-part taxon-name-part-type="subfamily">Opiinae</tp:taxon-name-part></tp:taxon-name>), with the notes on the genus <italic><tp:taxon-name><tp:taxon-name-part taxon-name-part-type="genus">Neopius</tp:taxon-name-part></tp:taxon-name></italic> and descriptions of three new species.</article-title><source>Zootaxa</source><volume>4604</volume>(<issue>3</issue>): <fpage>4603</fpage>–<lpage>4613</lpage>. <ext-link xlink:href="10.11646/zootaxa.4604.3.13" ext-link-type="doi" xlink:type="simple">https://doi.org/10.11646/zootaxa.4604.3.13</ext-link></mixed-citation></ref></ref-list></tp:taxon-treatment>
