# Supplementary material for: ﻿Four genera of the subfamily Opiinae Blanchard (Hymenoptera, Braconidae) new for Japan, with the description of two new species
Source: Zookeys. 2024 Jul 8;1206:207–29. doi: 10.3897/zookeys.1206.125662 (PMC11249849; doi:10.3897/zookeys.1206.125662)
Supplement: XML Treatment for Neopius citrinus [file zookeys.1206.125662-treatment6.xml]

<!DOCTYPE tp:taxon-treatment
  PUBLIC "-//TaxonX//DTD Taxonomic Treatment Publishing DTD v0 20100105//EN" "tax-treatment-NSO.dtd">
<tp:taxon-treatment xmlns:tp="http://www.plazi.org/taxpub"><tp:treatment-meta><kwd-group><label>Taxon classification</label><kwd>
              <named-content content-type="kingdom">Animalia</named-content>
            </kwd><kwd>
              <named-content content-type="order">Hymenoptera</named-content>
            </kwd><kwd>
              <named-content content-type="family">Braconidae</named-content>
            </kwd></kwd-group><mixed-citation publication-type="journal"><person-group><name><surname>Han</surname><given-names>Yunjong</given-names></name><name><surname>van Achterberg</surname><given-names>Cornelis</given-names></name><name><surname>Kim</surname><given-names>Hyojoong</given-names></name></person-group><article-title>﻿Four genera of the subfamily <tp:taxon-name><tp:taxon-name-part taxon-name-part-type="subfamily">Opiinae</tp:taxon-name-part></tp:taxon-name> Blanchard (<tp:taxon-name><tp:taxon-name-part taxon-name-part-type="order">Hymenoptera</tp:taxon-name-part></tp:taxon-name>, <tp:taxon-name><tp:taxon-name-part taxon-name-part-type="family">Braconidae</tp:taxon-name-part></tp:taxon-name>) new for Japan, with the description of two new species</article-title><source>Zookeys</source><day>08</day><month>07</month><year>2024</year><volume>1206</volume><fpage>207</fpage><lpage>229</lpage><pub-id pub-id-type="doi">10.3897/zookeys.1206.125662</pub-id></mixed-citation></tp:treatment-meta><tp:nomenclature><label>﻿</label><tp:taxon-name>
            <object-id xmlns:xlink="http://www.w3.org/1999/xlink" content-type="arpha" xlink:type="simple">64196567-807F-5E9A-B875-3030BDBC9DE8</object-id>
            <tp:taxon-name-part taxon-name-part-type="genus" reg="Neopius">Neopius</tp:taxon-name-part>
            <tp:taxon-name-part taxon-name-part-type="species" reg="citrinus">citrinus</tp:taxon-name-part>
          </tp:taxon-name><tp:taxon-authority>Sheng &amp; Chen, 2019</tp:taxon-authority><xref ref-type="fig" rid="F5">Figs 26</xref><xref ref-type="fig" rid="F6">, 27–36</xref><tp:nomenclature-citation-list><tp:nomenclature-citation><tp:taxon-name>
                <tp:taxon-name-part taxon-name-part-type="genus" reg="Neopius">Neopius</tp:taxon-name-part>
                <tp:taxon-name-part taxon-name-part-type="species" reg="citrinus">citrinus</tp:taxon-name-part>
              </tp:taxon-name><comment>Sheng &amp; Chen, 2019: 592–595.</comment></tp:nomenclature-citation></tp:nomenclature-citation-list></tp:nomenclature><tp:treatment-sec sec-type="material" id="SECID0E2RAG"><title>Material.</title><p>1 ♀ (<named-content xmlns:xlink="http://www.w3.org/1999/xlink" content-type="dwc:institutional_code" xlink:title="Osaka Museum of Natural History" xlink:href="http://grbio.org/institution/osaka-museum-natural-history-1" xlink:type="simple">OMNH</named-content>), “Japan (Honshu): Nakaikemi Wetlands, Kashimagari, Tsuruga, Fukui, <named-content xmlns:xlink="http://www.w3.org/1999/xlink" content-type="dwc:verbatimCoordinates" xlink:type="simple"><named-content content-type="geo-json" specific-use="{&#34;type&#34;:&#34;Point&#34;,&#34;coordinates&#34;:[136.088400,35.659400]}" id="NCID0EJSAG" xlink:type="simple">35.6594°N, 136.0884°E</named-content></named-content>, 24.v.–17.vi.2016, MT [=Malaise trap], Asato Noishiki leg., <named-content xmlns:xlink="http://www.w3.org/1999/xlink" content-type="dwc:institutional_code" xlink:title="Osaka Museum of Natural History" xlink:href="http://grbio.org/institution/osaka-museum-natural-history-1" xlink:type="simple">OMNH</named-content>”.</p></tp:treatment-sec><tp:treatment-sec sec-type="diagnosis" id="SECID0ETSAG"><title>Diagnosis.</title><p>Face yellow (Fig. <xref ref-type="fig" rid="F6">31</xref>); notauli nearly complete, gradually reduced posteriorly; occiput comparatively straight in dorsal view (Fig. <xref ref-type="fig" rid="F6">32</xref>); head largely granulate; scutellar sulcus comparatively robust (Fig. <xref ref-type="fig" rid="F6">29</xref>); propodeum reticulate-rugose with a medio-longitudinal carina; second and third tergites granulate.</p></tp:treatment-sec><tp:treatment-sec sec-type="description" id="SECID0EFTAG"><title>Re-description.</title><p><bold>Female</bold>; length of body 2.8 mm, of fore wing 3.0 mm.</p><p><bold><italic>Head</italic>.</bold> Antenna with 29 segments (Fig. <xref ref-type="fig" rid="F4">25</xref>; broken and lost); third segment 2.3× longer than its width, 1.2× longer than fourth segment; eye 1.5× longer than temple in dorsal view (Fig. <xref ref-type="fig" rid="F4">23</xref>); vertex granulate and sparsely setose; frons and occiput shiny and granulate; face densely punctate and setose (Fig. <xref ref-type="fig" rid="F4">21</xref>); clypeus 2.5× wider than its maximum height; clypeus densely setose, its ventral margin slightly protruding downward; hypoclypeal depression distinct; maxillary palpi nearly 0.7× as long as height of head; malar sulcus absent; occipital carina completely present and crenulate, (Figs <xref ref-type="fig" rid="F6">29</xref>, <xref ref-type="fig" rid="F6">32</xref>); mandible gradually widened basally, moderately setose and hardly twisted in lateral view without acute basal lamella (Fig. <xref ref-type="fig" rid="F6">33</xref>).</p><fig id="F5" position="float" orientation="portrait"><object-id xmlns:xlink="http://www.w3.org/1999/xlink" content-type="doi" xlink:type="simple">10.3897/zookeys.1206.125662.figure26</object-id><object-id xmlns:xlink="http://www.w3.org/1999/xlink" content-type="arpha" xlink:type="simple">A32AE831-AAA6-53A8-BF2C-3C8F34063230</object-id><label>Figure 26.</label><caption><p><italic><tp:taxon-name><tp:taxon-name-part taxon-name-part-type="genus" reg="Neopius">Neopius</tp:taxon-name-part><tp:taxon-name-part taxon-name-part-type="species" reg="citrinus">citrinus</tp:taxon-name-part></tp:taxon-name></italic> Sheng &amp; Chen, ♀, Japan, habitus, lateral.</p></caption><graphic xmlns:xlink="http://www.w3.org/1999/xlink" xlink:href="zookeys-1206-207_article-125662__-g005.jpg" position="float" orientation="portrait" xlink:type="simple" id="oo_1087394.jpg"><uri content-type="original_file" xlink:type="simple">https://binary.pensoft.net/fig/1087394</uri></graphic></fig><fig id="F6" position="float" orientation="portrait"><object-id xmlns:xlink="http://www.w3.org/1999/xlink" content-type="doi" xlink:type="simple">10.3897/zookeys.1206.125662.figures27-36</object-id><object-id xmlns:xlink="http://www.w3.org/1999/xlink" content-type="arpha" xlink:type="simple">8E3D3782-8F01-541C-B2E0-6394B020B838</object-id><label>Figures 27–36.</label><caption><p><italic><tp:taxon-name><tp:taxon-name-part taxon-name-part-type="genus" reg="Neopius">Neopius</tp:taxon-name-part><tp:taxon-name-part taxon-name-part-type="species" reg="citrinus">citrinus</tp:taxon-name-part></tp:taxon-name></italic> Sheng &amp; Chen, ♀, Japan. <bold>27</bold> fore wing <bold>28</bold> mesosoma lateral <bold>29</bold> mesosoma dorsal <bold>30</bold> metasoma dorsal <bold>31</bold> head anterior <bold>32</bold> head dorsal <bold>33</bold> head lateral <bold>34</bold> ovipositor lateral <bold>35</bold> antenna <bold>36</bold> hind femur.</p></caption><graphic xmlns:xlink="http://www.w3.org/1999/xlink" xlink:href="zookeys-1206-207_article-125662__-g006.jpg" position="float" orientation="portrait" xlink:type="simple" id="oo_1087395.jpg"><uri content-type="original_file" xlink:type="simple">https://binary.pensoft.net/fig/1087395</uri></graphic></fig><p><bold><italic>Mesosoma</italic>.</bold> Mesosoma 1.3× longer than its height (Fig. <xref ref-type="fig" rid="F6">29</xref>); pronope absent but transverse crenulated groove and sparsely setose along lateral margin (Fig. <xref ref-type="fig" rid="F6">30</xref>); pronotal side granulate with ventral crenulated groove; propleuron granulate (Fig. <xref ref-type="fig" rid="F6">29</xref>); mesopleuron largely coriaceous, but precoxal sulcus crenulate, wide, oblique and reaching anterior area (converging epicnemial area and dorsal crenulate carina); epicnemial area crenulate; mesopleural sulcus crenulate; mesosternum densely setose; anterior groove of metapleuron crenulate, remaining area reticulate-rugose, shiny and densely setose; notauli distinctly crenulate antero-medially, but gradually obsolescent posteriorly (Fig. <xref ref-type="fig" rid="F6">29</xref>); medio-posterior depression of mesoscutum large, elliptical and deep; mesoscutum coriaceous with few setae along the notaulic course; scutellar sulcus medium-sized, moderately crenulate and gradually narrowed laterally; scutellum granulate and rather flat in lateral view; propodeum entirely reticulate-rugose and densely setose with a short medio-longitudinal carina.</p><p><bold><italic>Wings</italic>.</bold> Fore wing (Fig. <xref ref-type="fig" rid="F6">27</xref>): Pterostigma triangular and gradually narrowed apically; vein r sublinear with vein 3-SR; vein 1-M nearly straight; vein 1-SR+M straight; vein 2-SR slightly sinuate and oblique; vein 3-SR 1.5× longer than vein 2-SR; r:3-SR:SR1 = 5:18:37; vein SR1 straight; vein m-cu distinctly postfurcal; first subdiscal cell open; vein CU1b short and incomplete. Hind wing (Fig. <xref ref-type="fig" rid="F6">28</xref>): vein m-cu absent; vein 2-M absent.</p><p><bold><italic>Legs</italic>.</bold> Length of hind femur 4.4× its maximum width (Fig. <xref ref-type="fig" rid="F6">36</xref>).</p><p><bold><italic>Metasoma</italic>.</bold> First metasomal tergite 0.9× as long as its apical width, its surface striate-rugose and slightly convex medio-basally in lateral view (Figs <xref ref-type="fig" rid="F5">26</xref>, <xref ref-type="fig" rid="F6">30</xref>); dorsope absent; second metasomal suture obsolescent (Fig. <xref ref-type="fig" rid="F6">30</xref>); second tergite shiny and granulate, with shallow pair of depressions medio-basally; third tergite granulate medially and following tergites shiny and smooth, with band of setae posteriorly; setose part of ovipositor sheath 0.5× longer than first tergite (Fig. <xref ref-type="fig" rid="F6">34</xref>).</p><p><bold><italic>Colour</italic>.</bold> Body generally black (Fig. <xref ref-type="fig" rid="F5">26</xref>); head yellowish-brown but frons and vertex black medially (Fig. <xref ref-type="fig" rid="F6">32</xref>); legs and ovipositor, light brown; second and half of basal third tergites, brown; pterostigma and vein of wings, light brown; wings, subhyaline.</p></tp:treatment-sec><tp:treatment-sec sec-type="distribution" id="SECID0EHZAG"><title>Distribution.</title><p>Japan (Honshu; new record), China (Heilongjiang, Jilin and Liaoning).</p></tp:treatment-sec><tp:treatment-sec sec-type="biology" id="SECID0EMZAG"><title>Biology.</title><p>Unknown.</p></tp:treatment-sec><tp:treatment-sec><!--Section generated to contain objects referenced in tp:taxon-treatment.--><fig id="F4" position="float" orientation="portrait"><object-id xmlns:xlink="http://www.w3.org/1999/xlink" content-type="doi" xlink:type="simple">10.3897/zookeys.1206.125662.figures15-25</object-id><object-id xmlns:xlink="http://www.w3.org/1999/xlink" content-type="arpha" xlink:type="simple">ED12F4F2-6DC4-5EA2-8977-F2578E01816D</object-id><label>Figures 15–25.</label><caption><p><italic><tp:taxon-name><tp:taxon-name-part taxon-name-part-type="genus" reg="Indiopius">Indiopius</tp:taxon-name-part><tp:taxon-name-part taxon-name-part-type="species" reg="chenae">chenae</tp:taxon-name-part></tp:taxon-name></italic> van Achterberg &amp; Li, ♂, Japan. <bold>15</bold> wings <bold>16</bold> mesosoma lateral <bold>17</bold> mesosoma dorsal <bold>18</bold> propodeum and metasoma dorsal <bold>19</bold> head anterior <bold>20</bold> head dorsal <bold>21</bold> head lateral <bold>22</bold> propodeum dorsal <bold>23</bold> first metasomal tergite dorsal <bold>24</bold> antenna <bold>25</bold> base of antenna.</p></caption><graphic xmlns:xlink="http://www.w3.org/1999/xlink" xlink:href="zookeys-1206-207_article-125662__-g004.jpg" position="float" orientation="portrait" xlink:type="simple" id="oo_1087393.jpg"><uri content-type="original_file" xlink:type="simple">https://binary.pensoft.net/fig/1087393</uri></graphic></fig></tp:treatment-sec></tp:taxon-treatment>
