# Supplementary material for: ﻿Four genera of the subfamily Opiinae Blanchard (Hymenoptera, Braconidae) new for Japan, with the description of two new species
Source: Zookeys. 2024 Jul 8;1206:207–29. doi: 10.3897/zookeys.1206.125662 (PMC11249849; doi:10.3897/zookeys.1206.125662)
Supplement: XML Treatment for Sternaulopius [file zookeys.1206.125662-treatment7.xml]

<!DOCTYPE tp:taxon-treatment
  PUBLIC "-//TaxonX//DTD Taxonomic Treatment Publishing DTD v0 20100105//EN" "tax-treatment-NSO.dtd">
<tp:taxon-treatment xmlns:tp="http://www.plazi.org/taxpub"><tp:treatment-meta><kwd-group><label>Taxon classification</label><kwd>
              <named-content content-type="kingdom">Animalia</named-content>
            </kwd><kwd>
              <named-content content-type="order">Hymenoptera</named-content>
            </kwd><kwd>
              <named-content content-type="family">Braconidae</named-content>
            </kwd></kwd-group><mixed-citation publication-type="journal"><person-group><name><surname>Han</surname><given-names>Yunjong</given-names></name><name><surname>van Achterberg</surname><given-names>Cornelis</given-names></name><name><surname>Kim</surname><given-names>Hyojoong</given-names></name></person-group><article-title>﻿Four genera of the subfamily <tp:taxon-name><tp:taxon-name-part taxon-name-part-type="subfamily">Opiinae</tp:taxon-name-part></tp:taxon-name> Blanchard (<tp:taxon-name><tp:taxon-name-part taxon-name-part-type="order">Hymenoptera</tp:taxon-name-part></tp:taxon-name>, <tp:taxon-name><tp:taxon-name-part taxon-name-part-type="family">Braconidae</tp:taxon-name-part></tp:taxon-name>) new for Japan, with the description of two new species</article-title><source>Zookeys</source><day>08</day><month>07</month><year>2024</year><volume>1206</volume><fpage>207</fpage><lpage>229</lpage><pub-id pub-id-type="doi">10.3897/zookeys.1206.125662</pub-id></mixed-citation></tp:treatment-meta><tp:nomenclature><label>﻿Genus</label><tp:taxon-name>
            <object-id xmlns:xlink="http://www.w3.org/1999/xlink" content-type="arpha" xlink:type="simple">48CB1F0D-86EF-54E0-AE98-F9EB8C14C2B7</object-id>
            <tp:taxon-name-part taxon-name-part-type="genus" reg="Sternaulopius">Sternaulopius</tp:taxon-name-part>
          </tp:taxon-name><tp:taxon-authority>Fischer, 1965</tp:taxon-authority><tp:nomenclature-citation-list><tp:nomenclature-citation><tp:taxon-name>
                <tp:taxon-name-part taxon-name-part-type="genus" reg="Sternaulopius">Sternaulopius</tp:taxon-name-part>
              </tp:taxon-name><comment>Fischer, 1965: 311; Wharton, 2006: 317. Type species (monobasic and by original designation). <tp:taxon-name><tp:taxon-name-part taxon-name-part-type="genus" reg="Sternaulopius">Sternaulopius</tp:taxon-name-part><tp:taxon-name-part taxon-name-part-type="species" reg="bisternaulicus">bisternaulicus</tp:taxon-name-part></tp:taxon-name> Fischer, 1965.</comment></tp:nomenclature-citation></tp:nomenclature-citation-list></tp:nomenclature><tp:treatment-sec sec-type="diagnosis" id="SECID0EG2AG"><title>Diagnosis.</title><p>Below precoxal sulcus with a distinct and sculptured second sulcus (= sternaulus; Figs <xref ref-type="fig" rid="F8">39</xref>, <xref ref-type="fig" rid="F10">50</xref>); malar space largely smooth, in East Asian species deeply impressed (Figs <xref ref-type="fig" rid="F8">43</xref>, <xref ref-type="fig" rid="F10">54</xref>, <xref ref-type="fig" rid="F10">56</xref>); mandible gradually widened basally and without basal lamella; occipital carina absent medio-dorsally; medio-posterior depression of mesoscutum present as small point-like depression (Afrotropical spp.) or part of notauli and medium-sized (Asian spp.; Fig. <xref ref-type="fig" rid="F8">40</xref>); propodeum coarsely reticulate-rugose (Figs <xref ref-type="fig" rid="F8">45</xref>, <xref ref-type="fig" rid="F10">51</xref>); dorsope of first tergite deep (<xref ref-type="bibr" rid="B11">van Achterberg 1993</xref>, pl. 36) or shallow (Asian sp.; Fig. <xref ref-type="fig" rid="F8">41</xref>); setose part of ovipositor sheath 0.3–1.0× as long as first tergite.</p></tp:treatment-sec><tp:treatment-sec sec-type="distribution" id="SECID0EU3AG"><title>Distribution.</title><p>Palaearctic [Japan (new record); China (Jilin)], Oriental [China (Sichuan)] and Afrotropical (Burundi, Cameroon, Democratic Republic of Congo, Kenya, Madagascar) regions. The European records concern <italic><tp:taxon-name><tp:taxon-name-part taxon-name-part-type="genus" reg="Biophthora">Biophthora</tp:taxon-name-part></tp:taxon-name></italic> Foerster, 1863 and <italic><tp:taxon-name><tp:taxon-name-part taxon-name-part-type="genus" reg="Sternaulopius">Sternaulopius</tp:taxon-name-part></tp:taxon-name></italic> s. str. has not yet been found in Europe.</p></tp:treatment-sec><tp:treatment-sec sec-type="biology" id="SECID0EI4AG"><title>Biology.</title><p>Parasitoids of fruit-infesting dipterous larvae of <tp:taxon-name><tp:taxon-name-part taxon-name-part-type="family">Tephritidae</tp:taxon-name-part></tp:taxon-name> (<italic><tp:taxon-name><tp:taxon-name-part taxon-name-part-type="genus" reg="Ceratitis">Ceratitis</tp:taxon-name-part></tp:taxon-name></italic> MacLeay, 1829 and <italic><tp:taxon-name><tp:taxon-name-part taxon-name-part-type="genus" reg="Trirhithrum">Trirhithrum</tp:taxon-name-part></tp:taxon-name></italic> Bezzi, 1918).</p><sec sec-type="﻿Key to species of the genus Sternaulopius Fischer" id="SECID0EB5AG"><title>﻿Key to species of the genus <italic><tp:taxon-name><tp:taxon-name-part taxon-name-part-type="genus" reg="Sternaulopius">Sternaulopius</tp:taxon-name-part></tp:taxon-name></italic> Fischer</title><table-wrap content-type="key" position="anchor" orientation="portrait"><table id="TID0E62AE" rules="all"><tbody><tr><td rowspan="1" colspan="1">1</td><td rowspan="1" colspan="1">Hypoclypeal depression absent; mesoscutum densely setose; precoxal sulcus and sternaulus gradually converging posteriorly; Afrotropical (Madagascar)</td><td rowspan="1" colspan="1">
                      <bold><italic><tp:taxon-name><tp:taxon-name-part taxon-name-part-type="genus" reg="Sternaulopius">S.</tp:taxon-name-part><tp:taxon-name-part taxon-name-part-type="species" reg="duplicatus">duplicatus</tp:taxon-name-part></tp:taxon-name></italic> Wharton, 2006</bold>
                    </td></tr><tr><td rowspan="1" colspan="1">–</td><td rowspan="1" colspan="1">Hypoclypeal depression present (Fig. <xref ref-type="fig" rid="F8">43</xref>); mesoscutum densely or sparsely setose; precoxal sulcus subparallel to precoxal sulcus posteriorly (Fig. <xref ref-type="fig" rid="F8">39</xref>; <xref ref-type="bibr" rid="B11">van Achterberg 1993</xref>, pl. 36)</td><td rowspan="1" colspan="1">
                      <bold>2</bold>
                    </td></tr><tr><td rowspan="1" colspan="1">2</td><td rowspan="1" colspan="1">Posterior half of notauli smooth and shallowly impressed or absent; medio-posterior depression of mesoscutum small, point-like, far removed from notauli (<xref ref-type="bibr" rid="B11">van Achterberg 1993</xref>, pl. 36); occipital carina entirely smooth and narrow laterally; dorsope of first tergite deep; malar space without wide depression; distal half of pterostigma slender (<xref ref-type="bibr" rid="B11">van Achterberg 1993</xref>, pl. 36); Afrotropical (continental Africa)</td><td rowspan="1" colspan="1">
                      <bold><italic><tp:taxon-name><tp:taxon-name-part taxon-name-part-type="genus" reg="Sternaulopius">S.</tp:taxon-name-part><tp:taxon-name-part taxon-name-part-type="species" reg="bisternaulicus">bisternaulicus</tp:taxon-name-part></tp:taxon-name></italic> Fischer, 1965</bold>
                    </td></tr><tr><td rowspan="1" colspan="1">–</td><td rowspan="1" colspan="1">Posterior half of notauli crenulate and deep (Fig. <xref ref-type="fig" rid="F8">40</xref>); medio-posterior depression of mesoscutum medium-sized and more or less part of notauli (Fig. <xref ref-type="fig" rid="F8">40</xref>); occipital carina partly crenulate and wide laterally (Fig. <xref ref-type="fig" rid="F8">39</xref>); dorsope of first tergite shallow (Fig. <xref ref-type="fig" rid="F8">41</xref>); malar space with wide depression (Fig. <xref ref-type="fig" rid="F8">43</xref>); distal half of pterostigma robust (Fig. <xref ref-type="fig" rid="F8">38</xref>); East Palaearctic</td><td rowspan="1" colspan="1">
                      <bold>3</bold>
                    </td></tr><tr><td rowspan="1" colspan="1">3</td><td rowspan="1" colspan="1">Vein 3-SR of fore wing 1.3–1.4× vein 2-SR; area below pterostigma subhyaline; vein 1-M of fore wing curved; vein m-cu of fore wing postfurcal; length of eye in dorsal view 2.2–2.6× temple</td><td rowspan="1" colspan="1">
                      <bold><italic><tp:taxon-name><tp:taxon-name-part taxon-name-part-type="genus" reg="Sternaulopius">S.</tp:taxon-name-part><tp:taxon-name-part taxon-name-part-type="species" reg="macrophthalmos">macrophthalmos</tp:taxon-name-part></tp:taxon-name></italic> Sheng &amp; Chen, 2019</bold>
                    </td></tr><tr><td rowspan="1" colspan="1">–</td><td rowspan="1" colspan="1">Vein 3-SR of fore wing as long as vein 2-SR (Fig. <xref ref-type="fig" rid="F8">38</xref>) area below pterostigma with brownish patch (Fig. <xref ref-type="fig" rid="F8">38</xref>); vein 1-M of fore wing straight or nearly so (Fig. <xref ref-type="fig" rid="F8">38</xref>); vein m-cu of fore wing antefurcal; length of eye in dorsal view 1.9× temple (Fig. <xref ref-type="fig" rid="F8">44</xref>)</td><td rowspan="1" colspan="1">
                      <bold><italic><tp:taxon-name><tp:taxon-name-part taxon-name-part-type="genus" reg="Sternaulopius">S.</tp:taxon-name-part><tp:taxon-name-part taxon-name-part-type="species" reg="maculiferus">maculiferus</tp:taxon-name-part></tp:taxon-name></italic> Han &amp; van Achterberg, sp. nov.</bold>
                    </td></tr></tbody></table></table-wrap></sec></tp:treatment-sec><tp:treatment-sec><!--Section generated to contain objects referenced in tp:taxon-treatment.--><fig id="F8" position="float" orientation="portrait"><object-id xmlns:xlink="http://www.w3.org/1999/xlink" content-type="doi" xlink:type="simple">10.3897/zookeys.1206.125662.figures38-47</object-id><object-id xmlns:xlink="http://www.w3.org/1999/xlink" content-type="arpha" xlink:type="simple">29FA6F3F-83C8-55CF-9FB3-BFAC08D708C4</object-id><label>Figures 38–47.</label><caption><p><italic><tp:taxon-name><tp:taxon-name-part taxon-name-part-type="genus" reg="Sternaulopius">Sternaulopius</tp:taxon-name-part><tp:taxon-name-part taxon-name-part-type="species" reg="maculiferus">maculiferus</tp:taxon-name-part></tp:taxon-name></italic> Han &amp; van Achterberg, sp. nov., holotype, ♀, Japan. <bold>38</bold> wings <bold>39</bold> mesosoma lateral <bold>40</bold> mesosoma dorsal <bold>41</bold> first metasomal tergite dorsal <bold>42</bold> metasoma dorsal <bold>43</bold> head frontal <bold>44</bold> head dorsal <bold>45</bold> propodeum dorsal <bold>46</bold> ovipositor lateral <bold>47</bold> antenna.</p></caption><graphic xmlns:xlink="http://www.w3.org/1999/xlink" xlink:href="zookeys-1206-207_article-125662__-g008.jpg" position="float" orientation="portrait" xlink:type="simple" id="oo_1087397.jpg"><uri content-type="original_file" xlink:type="simple">https://binary.pensoft.net/fig/1087397</uri></graphic></fig><fig id="F10" position="float" orientation="portrait"><object-id xmlns:xlink="http://www.w3.org/1999/xlink" content-type="doi" xlink:type="simple">10.3897/zookeys.1206.125662.figures49-57</object-id><object-id xmlns:xlink="http://www.w3.org/1999/xlink" content-type="arpha" xlink:type="simple">51C49999-5369-5ED8-9E31-1E8EE0D2DF93</object-id><label>Figures 49–57.</label><caption><p><italic><tp:taxon-name><tp:taxon-name-part taxon-name-part-type="genus" reg="Sternaulopius">Sternaulopius</tp:taxon-name-part><tp:taxon-name-part taxon-name-part-type="species" reg="macrophthalmos">macrophthalmos</tp:taxon-name-part></tp:taxon-name></italic> Sheng &amp; Chen, ♂, Japan. <bold>49</bold> wings <bold>50</bold> mesosoma lateral <bold>51</bold> mesosoma dorsal <bold>52</bold> base of antenna <bold>53</bold> antenna <bold>54</bold> head anterior <bold>55</bold> head dorsal <bold>56</bold> head lateral <bold>57</bold> metasoma dorsal.</p></caption><graphic xmlns:xlink="http://www.w3.org/1999/xlink" xlink:href="zookeys-1206-207_article-125662__-g010.jpg" position="float" orientation="portrait" xlink:type="simple" id="oo_1087399.jpg"><uri content-type="original_file" xlink:type="simple">https://binary.pensoft.net/fig/1087399</uri></graphic></fig></tp:treatment-sec><ref-list><ref id="B11"><mixed-citation xmlns:xlink="http://www.w3.org/1999/xlink" xlink:type="simple"><person-group><name name-style="western"><surname>van Achterberg</surname><given-names>C</given-names></name></person-group> (<year>1993</year>) <article-title>Illustrated key to the subfamilies of the <tp:taxon-name><tp:taxon-name-part taxon-name-part-type="family">Braconidae</tp:taxon-name-part></tp:taxon-name> (<tp:taxon-name><tp:taxon-name-part taxon-name-part-type="order">Hymenoptera</tp:taxon-name-part></tp:taxon-name>: <tp:taxon-name><tp:taxon-name-part taxon-name-part-type="superfamily">Ichneumonoidea</tp:taxon-name-part></tp:taxon-name>).</article-title><source>Zoölogische Verhandelingen</source><volume>283</volume>: <fpage>1</fpage>–<lpage>189</lpage>.</mixed-citation></ref></ref-list></tp:taxon-treatment>
