# Supplementary material for: ﻿Four genera of the subfamily Opiinae Blanchard (Hymenoptera, Braconidae) new for Japan, with the description of two new species
Source: Zookeys. 2024 Jul 8;1206:207–29. doi: 10.3897/zookeys.1206.125662 (PMC11249849; doi:10.3897/zookeys.1206.125662)
Supplement: XML Treatment for Sternaulopius maculiferus [file zookeys.1206.125662-treatment8.xml]

<!DOCTYPE tp:taxon-treatment
  PUBLIC "-//TaxonX//DTD Taxonomic Treatment Publishing DTD v0 20100105//EN" "tax-treatment-NSO.dtd">
<tp:taxon-treatment xmlns:tp="http://www.plazi.org/taxpub"><tp:treatment-meta><kwd-group><label>Taxon classification</label><kwd>
              <named-content content-type="kingdom">Animalia</named-content>
            </kwd><kwd>
              <named-content content-type="order">Hymenoptera</named-content>
            </kwd><kwd>
              <named-content content-type="family">Braconidae</named-content>
            </kwd></kwd-group><mixed-citation publication-type="journal"><person-group><name><surname>Han</surname><given-names>Yunjong</given-names></name><name><surname>van Achterberg</surname><given-names>Cornelis</given-names></name><name><surname>Kim</surname><given-names>Hyojoong</given-names></name></person-group><article-title>﻿Four genera of the subfamily <tp:taxon-name><tp:taxon-name-part taxon-name-part-type="subfamily">Opiinae</tp:taxon-name-part></tp:taxon-name> Blanchard (<tp:taxon-name><tp:taxon-name-part taxon-name-part-type="order">Hymenoptera</tp:taxon-name-part></tp:taxon-name>, <tp:taxon-name><tp:taxon-name-part taxon-name-part-type="family">Braconidae</tp:taxon-name-part></tp:taxon-name>) new for Japan, with the description of two new species</article-title><source>Zookeys</source><day>08</day><month>07</month><year>2024</year><volume>1206</volume><fpage>207</fpage><lpage>229</lpage><pub-id pub-id-type="doi">10.3897/zookeys.1206.125662</pub-id></mixed-citation></tp:treatment-meta><tp:nomenclature><label>﻿</label><tp:taxon-name>
            <object-id xmlns:xlink="http://www.w3.org/1999/xlink" content-type="arpha" xlink:type="simple">A5F8C0AB-8811-56F8-9BEC-212F42FA5F97</object-id>
            <tp:taxon-name-part taxon-name-part-type="genus" reg="Sternaulopius">Sternaulopius</tp:taxon-name-part>
            <tp:taxon-name-part taxon-name-part-type="species" reg="maculiferus">maculiferus</tp:taxon-name-part>
            <object-id xmlns:xlink="http://www.w3.org/1999/xlink" content-type="zoobank" xlink:type="simple">https://zoobank.org/D7A31E30-4F94-4B00-86CF-C18117F0D72D</object-id>
          </tp:taxon-name><tp:taxon-authority>Han &amp; van Achterberg</tp:taxon-authority><tp:taxon-status xmlns:xlink="http://www.w3.org/1999/xlink" xlink:type="simple">sp. nov.</tp:taxon-status><xref ref-type="fig" rid="F7">Figs 37</xref><xref ref-type="fig" rid="F8">, 38–47</xref></tp:nomenclature><tp:treatment-sec sec-type="type material" id="SECID0EFGBG"><title>Type material.</title><p><bold><italic>Holotype</italic></bold>, ♀ (<named-content xmlns:xlink="http://www.w3.org/1999/xlink" content-type="dwc:institutional_code" xlink:title="Osaka Museum of Natural History" xlink:href="http://grbio.org/institution/osaka-museum-natural-history-1" xlink:type="simple">OMNH</named-content>), “Japan (Honshu): Nochino, Ono, Fukui, <named-content xmlns:xlink="http://www.w3.org/1999/xlink" content-type="dwc:verbatimCoordinates" xlink:type="simple"><named-content content-type="geo-json" specific-use="{&#34;type&#34;:&#34;Point&#34;,&#34;coordinates&#34;:[136.686800,35.949200]}" id="NCID0EYGBG" xlink:type="simple">35.9492°N, 136.6868°E</named-content></named-content>, 5.viii.2011, SW[=collected by sweeping], Shunpei Fujie leg., <named-content xmlns:xlink="http://www.w3.org/1999/xlink" content-type="dwc:institutional_code" xlink:title="Osaka Museum of Natural History" xlink:href="http://grbio.org/institution/osaka-museum-natural-history-1" xlink:type="simple">OMNH</named-content>”.</p></tp:treatment-sec><tp:treatment-sec sec-type="diagnosis" id="SECID0ECHBG"><title>Diagnosis.</title><p>Vein 3-SR of fore wing as long as vein 2-SR (Fig. <xref ref-type="fig" rid="F8">38</xref>); below pterostigma with brownish patch; first subdiscal cell subparallel-sided (Fig. <xref ref-type="fig" rid="F8">38</xref>); hypoclypeal depression distinct (Fig. <xref ref-type="fig" rid="F8">43</xref>); eye 1.9× longer than temple in dorsal view (Fig. <xref ref-type="fig" rid="F8">44</xref>); mesoscutum densely setose (Fig. <xref ref-type="fig" rid="F8">40</xref>); notauli complete and crenulate; medio-posterior depression of mesoscutum medium-sized and part of notauli (Fig. <xref ref-type="fig" rid="F8">40</xref>); precoxal sulcus oblique and wide crenulate (Fig. <xref ref-type="fig" rid="F8">39</xref>); sternaulus crenulate and subparallel-sided with precoxal sulcus; propodeum with short medio-longitudinal carina and transverse carinae, and area behind carinae coarsely reticulate (Fig. <xref ref-type="fig" rid="F8">45</xref>).</p><fig id="F7" position="float" orientation="portrait"><object-id xmlns:xlink="http://www.w3.org/1999/xlink" content-type="doi" xlink:type="simple">10.3897/zookeys.1206.125662.figure37</object-id><object-id xmlns:xlink="http://www.w3.org/1999/xlink" content-type="arpha" xlink:type="simple">30260774-8132-5BD8-ABFE-D1A025CE5A4F</object-id><label>Figure 37.</label><caption><p><italic><tp:taxon-name><tp:taxon-name-part taxon-name-part-type="genus" reg="Sternaulopius">Sternaulopius</tp:taxon-name-part><tp:taxon-name-part taxon-name-part-type="species" reg="maculiferus">maculiferus</tp:taxon-name-part></tp:taxon-name></italic> Han &amp; van Achterberg, sp. nov., holotype, ♀, Japan, habitus, lateral.</p></caption><graphic xmlns:xlink="http://www.w3.org/1999/xlink" xlink:href="zookeys-1206-207_article-125662__-g007.jpg" position="float" orientation="portrait" xlink:type="simple" id="oo_1087396.jpg"><uri content-type="original_file" xlink:type="simple">https://binary.pensoft.net/fig/1087396</uri></graphic></fig></tp:treatment-sec><tp:treatment-sec sec-type="description" id="SECID0EAJBG"><title>Description.</title><p>Holotype, female; length of body 3 mm, of fore wing 2.8 mm.</p><p><bold><italic>Head</italic>.</bold> Antenna with 31 segments and as long as body (Fig. <xref ref-type="fig" rid="F8">47</xref>); third segment 2× longer than wide, 1.3× longer than fourth segment; eye 1.9× longer than temple in dorsal view (Fig. <xref ref-type="fig" rid="F8">44</xref>); vertex, frons and occiput smooth and glabrous; face densely coarsely punctate and densely setose (Fig. <xref ref-type="fig" rid="F8">43</xref>); median keel present on face, smooth (Fig. <xref ref-type="fig" rid="F8">43</xref>); clypeus 2× wider than its maximum height; clypeus faintly punctate, sparsely setose, and protruding in lateral view; hypoclypeal depression present; length of maxillary palpi nearly 0.9× as long as height of head; malar sulcus present; occipital carina interrupted dorsally (Fig. <xref ref-type="fig" rid="F8">44</xref>); mandible gradually widened basally and densely setose without acute basal lamella.</p><p><bold><italic>Mesosoma</italic>.</bold> Mesosoma 1.4× longer than its height (Fig. <xref ref-type="fig" rid="F8">39</xref>); pronope absent (Fig. <xref ref-type="fig" rid="F8">40</xref>); pronotal side with crenulate carina anteriorly and posteriorly (Fig. <xref ref-type="fig" rid="F8">39</xref>); propleuron rugose and densely setose without oblique carina; mesopleuron largely smooth, but precoxal sulcus crenulate and wide, oblique, reaching anterior part (wide and crenulate area in epicnemial area); sternaulus crenulate and subparallel with precoxal sulcus (Fig. <xref ref-type="fig" rid="F8">39</xref>); mesopleural sulcus widely crenulate; mesosternum densely setose; anterior groove of metapleuron crenulate and rather densely setose ventrally, remaining area rugose; notauli complete, and crenulate on disc of mesoscutum and reaching mesoscutum posteriorly (Fig. <xref ref-type="fig" rid="F8">40</xref>); medio-posterior depression of mesoscutum present and part of notauli; mesoscutum rather densely, weakly punctate and densely setose; scutellar sulcus wide, crenulate and curved; scutellum smooth setose and slightly convex in lateral view, but not protruding above level of mesoscutum; propodeum glabrous and reticulate-rugose with short medio-longitudinal carina and diverging oblique two transverse carinae, and area behind carinae coarsely reticulate (Fig. <xref ref-type="fig" rid="F8">45</xref>).</p><fig id="F8" position="float" orientation="portrait"><object-id xmlns:xlink="http://www.w3.org/1999/xlink" content-type="doi" xlink:type="simple">10.3897/zookeys.1206.125662.figures38-47</object-id><object-id xmlns:xlink="http://www.w3.org/1999/xlink" content-type="arpha" xlink:type="simple">29FA6F3F-83C8-55CF-9FB3-BFAC08D708C4</object-id><label>Figures 38–47.</label><caption><p><italic><tp:taxon-name><tp:taxon-name-part taxon-name-part-type="genus" reg="Sternaulopius">Sternaulopius</tp:taxon-name-part><tp:taxon-name-part taxon-name-part-type="species" reg="maculiferus">maculiferus</tp:taxon-name-part></tp:taxon-name></italic> Han &amp; van Achterberg, sp. nov., holotype, ♀, Japan. <bold>38</bold> wings <bold>39</bold> mesosoma lateral <bold>40</bold> mesosoma dorsal <bold>41</bold> first metasomal tergite dorsal <bold>42</bold> metasoma dorsal <bold>43</bold> head frontal <bold>44</bold> head dorsal <bold>45</bold> propodeum dorsal <bold>46</bold> ovipositor lateral <bold>47</bold> antenna.</p></caption><graphic xmlns:xlink="http://www.w3.org/1999/xlink" xlink:href="zookeys-1206-207_article-125662__-g008.jpg" position="float" orientation="portrait" xlink:type="simple" id="oo_1087397.jpg"><uri content-type="original_file" xlink:type="simple">https://binary.pensoft.net/fig/1087397</uri></graphic></fig><p><bold><italic>Wings</italic>.</bold> Fore wing (Fig. <xref ref-type="fig" rid="F8">38</xref>): Pterostigma wide, triangular, and slightly convex anteriorly; vein r gradually merging in vein 3-SR; vein 1-M straight; vein 1-SR+M sinuate; vein 2-SR almost straight, as long as vein 3-SR (1.1× longer than vein 3-SR); r:3-SR:SR1 = 5:11:30; vein SR1 straight; vein m-cu distinctly antefurcal and converging to vein 1-M posteriorly; second submarginal cell short (Fig. <xref ref-type="fig" rid="F8">38</xref>); first subdiscal cell closed and subparallel-sided; vein CU1b present; vein CU1a almost completely pigmented. Hind wing: vein 1r-m 0.8× as long as vein 1-M; vein m-cu pigmented and curved basally; vein 2-M pigmented.</p><p><bold><italic>Legs</italic>.</bold> Length of hind femur 3.1× its maximum width; fore and hind femora robust (Fig. <xref ref-type="fig" rid="F7">37</xref>).</p><p><bold><italic>Metasoma</italic>.</bold> First metasomal tergite as long as its apical width, its surface densely striate-rugose and in lateral view convex medially (Fig. <xref ref-type="fig" rid="F8">41</xref>); shallow dorsope present (Figs <xref ref-type="fig" rid="F8">39</xref>, <xref ref-type="fig" rid="F8">41</xref>); second metasomal suture absent (Fig. <xref ref-type="fig" rid="F8">42</xref>); second tergite shiny and smooth, but with pair of shallow depressions medio-basally; following tergites shiny and smooth, with row of setae posteriorly; setose part of ovipositor sheath 0.3× as long as first tergite (Fig. <xref ref-type="fig" rid="F8">46</xref>).</p><p><bold><italic>Colour</italic>.</bold> Body generally black (Fig. <xref ref-type="fig" rid="F7">37</xref>); ventral margin of clypeus, dorsal part of epicnemial area, ventral part of pronotal side and anterior part of metapleuron, brown; scape and pedicel of antenna, mandible (except tips of mandible), tegulae and legs, brownish-yellow; palpi, pale yellowish; pterostigma, veins and spot below pterostigma, more or less dark brown; wings, subhyaline.</p></tp:treatment-sec><tp:treatment-sec sec-type="distribution" id="SECID0ELOBG"><title>Distribution.</title><p>Japan (Honshu).</p></tp:treatment-sec><tp:treatment-sec sec-type="biology" id="SECID0EQOBG"><title>Biology.</title><p>Unknown.</p></tp:treatment-sec><tp:treatment-sec sec-type="etymology" id="SECID0EVOBG"><title>Etymology.</title><p>From “macula” (Lain for patch) and “ferus” (Latin for carrying) because of the brownish patch below the pterostigma.</p></tp:treatment-sec><tp:treatment-sec sec-type="remarks" id="SECID0E1OBG"><title>Remarks.</title><p>This new species runs to the genus <italic><tp:taxon-name><tp:taxon-name-part taxon-name-part-type="genus" reg="Sternaulopius">Sternaulopius</tp:taxon-name-part></tp:taxon-name></italic> Fischer because of the distinct sternaulus below the precoxal sulcus, the shallow dorsope on the first metasomal tergite, the coarsely rugose propodeum with distinct carinae, and the normal mandible (i.e., without basal lamella or tooth). However, it does not run in the key to <italic><tp:taxon-name><tp:taxon-name-part taxon-name-part-type="genus" reg="Opius">Opius</tp:taxon-name-part></tp:taxon-name></italic> s.l. by <xref ref-type="bibr" rid="B8">Tobias (1998)</xref> by having the medio-posterior depression of mesoscutum connected to the notauli, the distinct hypoclypeal depression, the broadly sculptured precoxal sulcus and the area behind the carinae on the propodeum reticulate and with a short medio-longitudinal carina anteriorly. In the key by <xref ref-type="bibr" rid="B7">Sheng et al. (2019)</xref> to <italic><tp:taxon-name><tp:taxon-name-part taxon-name-part-type="genus" reg="Sternaulopius">Sternaulopius</tp:taxon-name-part></tp:taxon-name></italic>, it does not run well either by having the distinct hypoclypeal depression, length of eye 1.9× temple in dorsal view, the densely setose mesoscutum, the distinctly sinuate vein 1-SR+M of the fore wing, and vein 2-SR of fore wing 1.1× longer than vein 3-SR.</p></tp:treatment-sec><ref-list><ref id="B8"><mixed-citation xmlns:xlink="http://www.w3.org/1999/xlink" xlink:type="simple"><person-group><name name-style="western"><surname>Tobias</surname><given-names>VI</given-names></name></person-group> (<year>1998</year>) <article-title><tp:taxon-name><tp:taxon-name-part taxon-name-part-type="subfamily">Alysiinae</tp:taxon-name-part></tp:taxon-name> (<tp:taxon-name><tp:taxon-name-part taxon-name-part-type="tribe">Dacnusini</tp:taxon-name-part></tp:taxon-name>) and <tp:taxon-name><tp:taxon-name-part taxon-name-part-type="subfamily">Opiinae</tp:taxon-name-part></tp:taxon-name>.</article-title> In: <person-group><name name-style="western"><surname>Ler</surname><given-names>PA</given-names></name></person-group> (<role>Ed.</role>) <issue-title>Keys to the Insects of Russian Far East.</issue-title><source>Vol. 4. <tp:taxon-name><tp:taxon-name-part taxon-name-part-type="order">Neuropteroidea</tp:taxon-name-part></tp:taxon-name>, <tp:taxon-name><tp:taxon-name-part taxon-name-part-type="order">Mecoptera</tp:taxon-name-part></tp:taxon-name>, <tp:taxon-name><tp:taxon-name-part taxon-name-part-type="order">Hymenoptera</tp:taxon-name-part></tp:taxon-name> 3. Dal’nauka, Vladivostok</source>, <fpage>299</fpage>–<lpage>411</lpage>.</mixed-citation></ref><ref id="B7"><mixed-citation xmlns:xlink="http://www.w3.org/1999/xlink" xlink:type="simple"><person-group><name name-style="western"><surname>Sheng</surname><given-names>Y-Y</given-names></name><name name-style="western"><surname>Wu</surname><given-names>Q</given-names></name><name name-style="western"><surname>van Achterberg</surname><given-names>C</given-names></name><name name-style="western"><surname>Chen</surname><given-names>X-X</given-names></name></person-group> (<year>2019</year>) <article-title>Three newly recorded genera from China (<tp:taxon-name><tp:taxon-name-part taxon-name-part-type="order">Hymenoptera</tp:taxon-name-part></tp:taxon-name>, <tp:taxon-name><tp:taxon-name-part taxon-name-part-type="family">Braconidae</tp:taxon-name-part></tp:taxon-name>, <tp:taxon-name><tp:taxon-name-part taxon-name-part-type="subfamily">Opiinae</tp:taxon-name-part></tp:taxon-name>), with the notes on the genus <italic><tp:taxon-name><tp:taxon-name-part taxon-name-part-type="genus">Neopius</tp:taxon-name-part></tp:taxon-name></italic> and descriptions of three new species.</article-title><source>Zootaxa</source><volume>4604</volume>(<issue>3</issue>): <fpage>4603</fpage>–<lpage>4613</lpage>. <ext-link xlink:href="10.11646/zootaxa.4604.3.13" ext-link-type="doi" xlink:type="simple">https://doi.org/10.11646/zootaxa.4604.3.13</ext-link></mixed-citation></ref></ref-list></tp:taxon-treatment>
