# Supplementary material for: ﻿Four genera of the subfamily Opiinae Blanchard (Hymenoptera, Braconidae) new for Japan, with the description of two new species
Source: Zookeys. 2024 Jul 8;1206:207–29. doi: 10.3897/zookeys.1206.125662 (PMC11249849; doi:10.3897/zookeys.1206.125662)
Supplement: XML Treatment for Sternaulopius macrophthalmos [file zookeys.1206.125662-treatment9.xml]

<!DOCTYPE tp:taxon-treatment
  PUBLIC "-//TaxonX//DTD Taxonomic Treatment Publishing DTD v0 20100105//EN" "tax-treatment-NSO.dtd">
<tp:taxon-treatment xmlns:tp="http://www.plazi.org/taxpub"><tp:treatment-meta><kwd-group><label>Taxon classification</label><kwd>
              <named-content content-type="kingdom">Animalia</named-content>
            </kwd><kwd>
              <named-content content-type="order">Hymenoptera</named-content>
            </kwd><kwd>
              <named-content content-type="family">Braconidae</named-content>
            </kwd></kwd-group><mixed-citation publication-type="journal"><person-group><name><surname>Han</surname><given-names>Yunjong</given-names></name><name><surname>van Achterberg</surname><given-names>Cornelis</given-names></name><name><surname>Kim</surname><given-names>Hyojoong</given-names></name></person-group><article-title>﻿Four genera of the subfamily <tp:taxon-name><tp:taxon-name-part taxon-name-part-type="subfamily">Opiinae</tp:taxon-name-part></tp:taxon-name> Blanchard (<tp:taxon-name><tp:taxon-name-part taxon-name-part-type="order">Hymenoptera</tp:taxon-name-part></tp:taxon-name>, <tp:taxon-name><tp:taxon-name-part taxon-name-part-type="family">Braconidae</tp:taxon-name-part></tp:taxon-name>) new for Japan, with the description of two new species</article-title><source>Zookeys</source><day>08</day><month>07</month><year>2024</year><volume>1206</volume><fpage>207</fpage><lpage>229</lpage><pub-id pub-id-type="doi">10.3897/zookeys.1206.125662</pub-id></mixed-citation></tp:treatment-meta><tp:nomenclature><label>﻿</label><tp:taxon-name>
            <object-id xmlns:xlink="http://www.w3.org/1999/xlink" content-type="arpha" xlink:type="simple">89C8D766-321B-5C33-975E-B7B7C48310F2</object-id>
            <tp:taxon-name-part taxon-name-part-type="genus" reg="Sternaulopius">Sternaulopius</tp:taxon-name-part>
            <tp:taxon-name-part taxon-name-part-type="species" reg="macrophthalmos">macrophthalmos</tp:taxon-name-part>
          </tp:taxon-name><tp:taxon-authority>Sheng &amp; Chen, 2019</tp:taxon-authority><xref ref-type="fig" rid="F9">Figs 48</xref><xref ref-type="fig" rid="F10">, 49–57</xref><tp:nomenclature-citation-list><tp:nomenclature-citation><tp:taxon-name>
                <tp:taxon-name-part taxon-name-part-type="genus" reg="Sternaulopius">Sternaulopius</tp:taxon-name-part>
                <tp:taxon-name-part taxon-name-part-type="species" reg="macrophthalmos">macrophthalmos</tp:taxon-name-part>
              </tp:taxon-name><comment>Sheng &amp; Chen, 2019: 595–598.</comment></tp:nomenclature-citation></tp:nomenclature-citation-list></tp:nomenclature><tp:treatment-sec sec-type="material" id="SECID0EXRBG"><title>Material.</title><p>1 ♂ (<named-content xmlns:xlink="http://www.w3.org/1999/xlink" content-type="dwc:institutional_code" xlink:title="Osaka Museum of Natural History" xlink:href="http://grbio.org/institution/osaka-museum-natural-history-1" xlink:type="simple">OMNH</named-content>), “Japan (Honshu): Oyamada-chou, Kawachinagano, Osaka, <named-content xmlns:xlink="http://www.w3.org/1999/xlink" content-type="dwc:verbatimCoordinates" xlink:type="simple"><named-content content-type="geo-json" specific-use="{&#34;type&#34;:&#34;Point&#34;,&#34;coordinates&#34;:[135.550400,34.450900]}" id="NCID0EFSBG" xlink:type="simple">34.4509°N, 135.5504°E</named-content></named-content>, 4.xii.2018, SW [=collected by sweeping], Shumei Fujie leg., <named-content xmlns:xlink="http://www.w3.org/1999/xlink" content-type="dwc:institutional_code" xlink:title="Osaka Museum of Natural History" xlink:href="http://grbio.org/institution/osaka-museum-natural-history-1" xlink:type="simple">OMNH</named-content>”.</p></tp:treatment-sec><tp:treatment-sec sec-type="diagnosis" id="SECID0EPSBG"><title>Diagnosis.</title><p>Antenna with 24 segments (Fig. <xref ref-type="fig" rid="F10">53</xref>); hypoclypeal depression distinct (Fig. <xref ref-type="fig" rid="F10">54</xref>); malar space depressed (Figs <xref ref-type="fig" rid="F10">50</xref>, <xref ref-type="fig" rid="F10">54</xref>, <xref ref-type="fig" rid="F10">56</xref>); dorsope slightly impressed (Figs <xref ref-type="fig" rid="F10">50</xref>, <xref ref-type="fig" rid="F10">51</xref>); precoxal sulcus and sternaulus distinctly crenulate, absent posteriorly and subparallel posteriorly (Fig. <xref ref-type="fig" rid="F10">50</xref>); medio-posterior depression rather large and round (Fig. <xref ref-type="fig" rid="F10">51</xref>); length of eye in dorsal view 2.2× temple (male; Fig. <xref ref-type="fig" rid="F10">55</xref>); mesoscutum shiny and densely setose (Fig. <xref ref-type="fig" rid="F10">51</xref>); vein 1- M of fore wing slightly curved (Fig. <xref ref-type="fig" rid="F10">49</xref>).</p></tp:treatment-sec><tp:treatment-sec sec-type="description" id="SECID0EFUBG"><title>Re-description.</title><p><bold>Male</bold>; length of body 2.1 mm, of fore wing 2.2 mm.</p><p><bold><italic>Head</italic>.</bold> Antenna with 24 segments and 1.1× longer than body (Fig. <xref ref-type="fig" rid="F10">53</xref>); third segment 1.3× longer than fourth segment; eye 2.2× longer than temple (Fig. <xref ref-type="fig" rid="F10">55</xref>); vertex, frons and occiput smooth and glabrous; face faintly and moderately punctate and sparsely setose (Fig. <xref ref-type="fig" rid="F10">54</xref>); median keel present on face, smooth; clypeus 1.8× wider than its maximum height; clypeus faintly punctate, and its ventral margin pointed downward; hypoclypeal depression present; maxillary palp 0.7× longer than height of head; malar space with a wide depression; occipital carina interrupted dorsally (Figs <xref ref-type="fig" rid="F10">55</xref>, <xref ref-type="fig" rid="F10">56</xref>); mandible gradually widened basally.</p><p><bold><italic>Mesosoma</italic>.</bold> Mesosoma 1.4× longer than its height (Fig. <xref ref-type="fig" rid="F10">50</xref>); pronope elliptical (Figs <xref ref-type="fig" rid="F10">51</xref>, <xref ref-type="fig" rid="F10">55</xref>); crenulate carina wide posteriorly on pronotal side (Fig. <xref ref-type="fig" rid="F10">50</xref>); propleuron smooth and moderately setose; mesopleuron largely smooth with setae dorsally and ventro-posteriorly, but precoxal sulcus crenulate and wide, oblique, reaching anterior part (wide and crenulate carina in epicnemial area); sternaulus crenulate and subparallel with precoxal sulcus (Fig. <xref ref-type="fig" rid="F10">50</xref>); epicnemial area crenulate; mesopleural sulcus wide and crenulate; mesosternum rather moderately setose; anterior groove of metapleuron crenulate and rather densely setose, remaining area rugose and setose; notauli narrowly crenulate on disc of mesoscutum and partly absent posteriorly, not reaching medio-posterior depression of mesoscutum (Fig. <xref ref-type="fig" rid="F10">51</xref>); medio-posterior depression of mesoscutum rather large, round and shallow; mesoscutum more or less densely, superficially punctate and densely setose; scutellar sulcus wide and crenulate; scutellum superficially punctate and slightly convex in lateral view, but not protruding above level of mesoscutum; propodeum rugose with indistinctly short medio-longitudinal carina, two diverging oblique transverse carinae behind medio-longitudinal carina, and remaining area reticulate-rugose (Fig. <xref ref-type="fig" rid="F10">51</xref>).</p><p><bold><italic>Wings</italic>.</bold> Fore wing (Fig. <xref ref-type="fig" rid="F10">49</xref>): Pterostigma wide, wide elliptical; vein 1-M of fore wing slightly curved basally; vein 1-SR+M almost straight; vein r angled with vein 3-SR; vein 3-SR distinctly longer than vein 2-SR (1.3× longer than vein 2-SR); vein 2-SR slightly sinuate; r:3-SR:SR1 = 1:5:8; vein SR1 slightly curved upward; vein m-cu distinctly postfurcal and sublinear with vein 2-M; second submarginal cell relatively long (Fig. <xref ref-type="fig" rid="F10">49</xref>); first subdiscal cell closed; vein CU1b present. Hind wing: vein 1r-m 0.7× as long as vein 1-M; vein m-cu short, oblique, pigmented and straight; vein 2-M pigmented.</p><p><bold><italic>Legs</italic>.</bold> Length of hind femur 4.2× its maximum width (Fig. <xref ref-type="fig" rid="F9">48</xref>).</p><p><bold><italic>Metasoma</italic>.</bold> First metasomal tergite 1.3× longer than its apical width, its surface rugose with striae, convex medially in lateral view (Fig. <xref ref-type="fig" rid="F10">51</xref>); dorsope present (Figs <xref ref-type="fig" rid="F10">50</xref>, <xref ref-type="fig" rid="F10">51</xref>); second tergite shiny and smooth, with pair of narrow depressions basally; third tergite convex posteriorly in lateral view; following tergites shiny and smooth, with band or row of setae posteriorly.</p><fig id="F9" position="float" orientation="portrait"><object-id xmlns:xlink="http://www.w3.org/1999/xlink" content-type="doi" xlink:type="simple">10.3897/zookeys.1206.125662.figure48</object-id><object-id xmlns:xlink="http://www.w3.org/1999/xlink" content-type="arpha" xlink:type="simple">43F60531-6227-5E20-B327-22B805FC5070</object-id><label>Figure 48.</label><caption><p><italic><tp:taxon-name><tp:taxon-name-part taxon-name-part-type="genus" reg="Sternaulopius">Sternaulopius</tp:taxon-name-part><tp:taxon-name-part taxon-name-part-type="species" reg="macrophthalmos">macrophthalmos</tp:taxon-name-part></tp:taxon-name></italic> Sheng &amp; Chen, ♂, Japan, habitus, lateral.</p></caption><graphic xmlns:xlink="http://www.w3.org/1999/xlink" xlink:href="zookeys-1206-207_article-125662__-g009.jpg" position="float" orientation="portrait" xlink:type="simple" id="oo_1087398.jpg"><uri content-type="original_file" xlink:type="simple">https://binary.pensoft.net/fig/1087398</uri></graphic></fig><p><bold><italic>Colour</italic>.</bold> Body generally black (Fig. <xref ref-type="fig" rid="F9">48</xref>); socket of antenna, mandible, tegulae and legs, brownish-yellow; palpi, light yellow; basal part of second metasomal tergite, brown; antenna, pterostigma and veins of wings, dark brown; wings, hyaline.</p></tp:treatment-sec><tp:treatment-sec sec-type="distribution" id="SECID0E2YBG"><title>Distribution.</title><p>Japan (new record), China (Sichuan and Jilin).</p></tp:treatment-sec><tp:treatment-sec sec-type="biology" id="SECID0EAZBG"><title>Biology.</title><p>Unknown.</p></tp:treatment-sec><tp:treatment-sec sec-type="remarks" id="SECID0EFZBG"><title>Remarks.</title><p>This species runs to <italic><tp:taxon-name><tp:taxon-name-part taxon-name-part-type="genus" reg="Sternaulopius">Sternaulopius</tp:taxon-name-part></tp:taxon-name></italic> Fischer in the key by <xref ref-type="bibr" rid="B7">Sheng et al. (2019)</xref>, specifically to <italic><tp:taxon-name><tp:taxon-name-part taxon-name-part-type="genus" reg="Sternaulopius">S.</tp:taxon-name-part><tp:taxon-name-part taxon-name-part-type="species" reg="macrophthalmos">macrophthalmos</tp:taxon-name-part></tp:taxon-name></italic>, but it differs by having the mesoscutum more setose and less shiny than in the holotype of <italic><tp:taxon-name><tp:taxon-name-part taxon-name-part-type="genus" reg="Sternaulopius">S.</tp:taxon-name-part><tp:taxon-name-part taxon-name-part-type="species" reg="macrophthalmos">macrophthalmos</tp:taxon-name-part></tp:taxon-name></italic>, the somewhat smaller medio-posterior depression of the mesoscutum and less distinct posterior part of notauli, length of eye 2.2× temple in dorsal view (2.8× longer than temple according to description but 2.6× in fig. 34 of the original description), the less curved vein 1-M of fore wing, hind femur 4.2× longer than its width (4.8× longer than its width according to description but 4.3× in fig. 36 of the original description) and second tergite and following tergites shiny and smooth with band or row of setae posteriorly (without distinct band or row of setae). The holotype of <italic><tp:taxon-name><tp:taxon-name-part taxon-name-part-type="genus" reg="Sternaulopius">S.</tp:taxon-name-part><tp:taxon-name-part taxon-name-part-type="species" reg="macrophthalmos">macrophthalmos</tp:taxon-name-part></tp:taxon-name></italic> was collected in alcohol in a Malaise trap and later treated by the AXA method (specimens were chemically treated with a mixture of xylene + alcohol 96% and amyl acetate, respectively (<xref ref-type="bibr" rid="B13">van Achterberg 2009</xref>; <xref ref-type="bibr" rid="B14">van Achterberg et al. 2010</xref>). The collecting method and the chemical treatment explain the cleanness of specimen, as well as the shinier appearance and loss of dorsal setae. The relative size of the eyes and legs may be related to the difference in sex (the holotype is female); the other differences are not enough to assign the specimen from Japan to a separate species.</p><fig id="F10" position="float" orientation="portrait"><object-id xmlns:xlink="http://www.w3.org/1999/xlink" content-type="doi" xlink:type="simple">10.3897/zookeys.1206.125662.figures49-57</object-id><object-id xmlns:xlink="http://www.w3.org/1999/xlink" content-type="arpha" xlink:type="simple">51C49999-5369-5ED8-9E31-1E8EE0D2DF93</object-id><label>Figures 49–57.</label><caption><p><italic><tp:taxon-name><tp:taxon-name-part taxon-name-part-type="genus" reg="Sternaulopius">Sternaulopius</tp:taxon-name-part><tp:taxon-name-part taxon-name-part-type="species" reg="macrophthalmos">macrophthalmos</tp:taxon-name-part></tp:taxon-name></italic> Sheng &amp; Chen, ♂, Japan. <bold>49</bold> wings <bold>50</bold> mesosoma lateral <bold>51</bold> mesosoma dorsal <bold>52</bold> base of antenna <bold>53</bold> antenna <bold>54</bold> head anterior <bold>55</bold> head dorsal <bold>56</bold> head lateral <bold>57</bold> metasoma dorsal.</p></caption><graphic xmlns:xlink="http://www.w3.org/1999/xlink" xlink:href="zookeys-1206-207_article-125662__-g010.jpg" position="float" orientation="portrait" xlink:type="simple" id="oo_1087399.jpg"><uri content-type="original_file" xlink:type="simple">https://binary.pensoft.net/fig/1087399</uri></graphic></fig></tp:treatment-sec><ref-list><ref id="B7"><mixed-citation xmlns:xlink="http://www.w3.org/1999/xlink" xlink:type="simple"><person-group><name name-style="western"><surname>Sheng</surname><given-names>Y-Y</given-names></name><name name-style="western"><surname>Wu</surname><given-names>Q</given-names></name><name name-style="western"><surname>van Achterberg</surname><given-names>C</given-names></name><name name-style="western"><surname>Chen</surname><given-names>X-X</given-names></name></person-group> (<year>2019</year>) <article-title>Three newly recorded genera from China (<tp:taxon-name><tp:taxon-name-part taxon-name-part-type="order">Hymenoptera</tp:taxon-name-part></tp:taxon-name>, <tp:taxon-name><tp:taxon-name-part taxon-name-part-type="family">Braconidae</tp:taxon-name-part></tp:taxon-name>, <tp:taxon-name><tp:taxon-name-part taxon-name-part-type="subfamily">Opiinae</tp:taxon-name-part></tp:taxon-name>), with the notes on the genus <italic><tp:taxon-name><tp:taxon-name-part taxon-name-part-type="genus">Neopius</tp:taxon-name-part></tp:taxon-name></italic> and descriptions of three new species.</article-title><source>Zootaxa</source><volume>4604</volume>(<issue>3</issue>): <fpage>4603</fpage>–<lpage>4613</lpage>. <ext-link xlink:href="10.11646/zootaxa.4604.3.13" ext-link-type="doi" xlink:type="simple">https://doi.org/10.11646/zootaxa.4604.3.13</ext-link></mixed-citation></ref><ref id="B13"><mixed-citation xmlns:xlink="http://www.w3.org/1999/xlink" xlink:type="simple"><person-group><name name-style="western"><surname>van Achterberg</surname><given-names>C</given-names></name></person-group> (<year>2009</year>) <article-title>Can Townes type Malaise traps be improved? Some recent developments.</article-title><source>Entomologische Berichten</source><volume>69</volume>(<issue>4</issue>): <fpage>129</fpage>–<lpage>135</lpage>.</mixed-citation></ref><ref id="B14"><mixed-citation xmlns:xlink="http://www.w3.org/1999/xlink" xlink:type="simple"><person-group><name name-style="western"><surname>van Achterberg</surname><given-names>C</given-names></name><name name-style="western"><surname>Grootaert</surname></name><name name-style="western"><surname>Shaw</surname><given-names>MR</given-names></name></person-group> (<year>2010</year>) <article-title>Chapter 17 – Flight interception traps for arthropods.</article-title> In: <person-group><name name-style="western"><surname>Eymann</surname><given-names>J</given-names></name><name name-style="western"><surname>Degreef</surname><given-names>J</given-names></name><name name-style="western"><surname>Häuser</surname><given-names>C</given-names></name><name name-style="western"><surname>Monje</surname><given-names>JC</given-names></name><name name-style="western"><surname>Samyn</surname><given-names>Y</given-names></name><name name-style="western"><surname>VandenSpiegel</surname><given-names>D</given-names></name></person-group> (<role>Eds</role>) <issue-title>Manual on field recording techniques and protocols for All Taxa Biodiversity Inventories and Monitoring.</issue-title><source>Abc Taxa, vols 1–2</source>, <fpage>421</fpage>–<lpage>462</lpage>.</mixed-citation></ref></ref-list></tp:taxon-treatment>
